# Supplementary material for: Proteome-wide identification of lysine 2-hydroxyisobutyrylation reveals conserved and novel histone modifications in Physcomitrella patens
Source: Sci Rep. 2017 Nov 14;7:15553. doi: 10.1038/s41598-017-15854-z (PMC5686104; doi:10.1038/s41598-017-15854-z)
Supplement: Supplementary file 3 — Table S2 [file 41598_2017_15854_MOESM3_ESM.xlsx]

## Sheet: Sheet1
Raw file	Fraction	Enzyme	Enzyme mode	Enzyme first search	Enzyme mode first search	Use enzyme first search	Variable modifications	Variable modifications first search	Use variable modifications first search	Multiplicity	Max. missed cleavages	Labels0	LC-MS run type	Time-dependent recalibration	MS	MS/MS	MS/MS Submitted	MS/MS Submitted (SIL)	MS/MS Submitted (ISO)	MS/MS Submitted (PEAK)	MS/MS Identified	MS/MS Identified (SIL)	MS/MS Identified (ISO)	MS/MS Identified (PEAK)	MS/MS Identified [%]	MS/MS Identified (SIL) [%]	MS/MS Identified (ISO) [%]	MS/MS Identified (PEAK) [%]	Peptide Sequences Identified	Peaks	Peaks Sequenced	Peaks Sequenced [%]	Peaks Repeatedly Sequenced	Peaks Repeatedly Sequenced [%]	Isotope Patterns	Isotope Patterns Sequenced	Isotope Patterns Sequenced (z>1)	Isotope Patterns Sequenced [%]	Isotope Patterns Sequenced (z>1) [%]	Isotope Patterns Repeatedly Sequenced	Isotope Patterns Repeatedly Sequenced [%]	Recalibrated	Av. Absolute Mass Deviation [ppm]	Mass Standard Deviation [ppm]	Av. Absolute Mass Deviation [mDa]	Mass Standard Deviation [mDa]	Label free norm param
1	1	Trypsin/P	Specific			FALSE	Acetyl (Protein N-term);Oxidation (M);2-OHib(K)		FALSE	1	4		Standard		3013	14432	15363	13501	0	1862	4960	4875	0	85	32.29	36.11	NaN	4.56	3177	398181	13040	3.27	1070	8.21	53370	11923	11748	22.34	27.3	1323	11.1	+	0.65933	0.91324	0.48258	0.71996
2	2	Trypsin/P	Specific			FALSE	Acetyl (Protein N-term);Oxidation (M);2-OHib(K)		FALSE	1	4		Standard		2737	14157	15232	13082	0	2150	4561	4504	0	57	29.94	34.43	NaN	2.65	3014	367280	12262	3.34	1316	10.73	51264	11119	10950	21.69	26.68	1508	13.56	+	0.69407	0.9526	0.49256	0.70613
3	3	Trypsin/P	Specific			FALSE	Acetyl (Protein N-term);Oxidation (M);2-OHib(K)		FALSE	1	4		Standard		3256	12454	13211	11697	0	1514	4568	4482	0	86	34.58	38.32	NaN	5.68	3041	402506	11033	2.74	1108	10.04	52683	10107	9993	19.18	25.31	1311	12.97	+	0.62651	0.889	0.43048	0.63394
4	4	Trypsin/P	Specific			FALSE	Acetyl (Protein N-term);Oxidation (M);2-OHib(K)		FALSE	1	4		Standard		2958	12718	13528	11908	0	1620	4456	4380	0	76	32.94	36.78	NaN	4.69	2875	400820	11403	2.84	1005	8.81	53732	10435	10304	19.42	24.75	1246	11.94	+	0.67936	0.93943	0.474	0.6802
5	5	Trypsin/P	Specific			FALSE	Acetyl (Protein N-term);Oxidation (M);2-OHib(K)		FALSE	1	4		Standard		2833	14456	15475	13437	0	2038	5470	5367	0	103	35.35	39.94	NaN	5.05	3625	395797	13056	3.3	1077	8.25	57645	11924	11762	20.69	25.73	1287	10.79	+	0.66348	0.91682	0.48583	0.70867
6	6	Trypsin/P	Specific			FALSE	Acetyl (Protein N-term);Oxidation (M);2-OHib(K)		FALSE	1	4		Standard		2823	13893	14912	12874	0	2038	5059	4953	0	106	33.93	38.47	NaN	5.2	3358	378801	12558	3.32	1063	8.46	54448	11447	11264	21.02	25.92	1259	11	+	0.69576	0.95099	0.49141	0.6993
Total															17620	82110	87721	76499	0	11222	29074	28561	0	513	33.14	37.34	NaN	4.57	13138	2343385					323142	66955	66021	20.72	25.95	7934	11.85		0.66979	0.92712	0.47674	0.69294
