# Supplementary material for: Proteome-wide identification of lysine 2-hydroxyisobutyrylation reveals conserved and novel histone modifications in Physcomitrella patens
Source: Sci Rep. 2017 Nov 14;7:15553. doi: 10.1038/s41598-017-15854-z (PMC5686104; doi:10.1038/s41598-017-15854-z)
Supplement: Supplementary file 4 — Table S3 [file 41598_2017_15854_MOESM4_ESM.xls]

## Sheet: Annotation_Combine
Protein accession	Position	Amino acid	Protein description	Gene name	Score	Modified sequence	Mass error [ppm]	Charge	Localization probability	Motif logo	Subcellular Location
A0A0D3QY88	6	K	Small ribosomal protein subunit 4 (Fragment)	rps4	226.39	TPQLK(1)SSSANQSTAK	-1.6167	2	1		nuclear
A0A0D3QY88	127	K	Small ribosomal protein subunit 4 (Fragment)	rps4	160.46	SQAIITK(1)NIDFSQK	0.4212	2	1	......A...K..........	nuclear
A0A0D3QY88	134	K	Small ribosomal protein subunit 4 (Fragment)	rps4	68.847	NIDFSQK(1)SK	1.1031	2	1	......D...K..........	nuclear
A0A0D3QY88	136	K	Small ribosomal protein subunit 4 (Fragment)	rps4	110.97	SK(1)VPNHLTFDSTQK	-1.034	2	1		nuclear
A0A0D3QY88	148	K	Small ribosomal protein subunit 4 (Fragment)	rps4	215.61	VPNHLTFDSTQK(1)K	-0.57146	2	1	......D...K..........	nuclear
A0A0D3QY88	149	K	Small ribosomal protein subunit 4 (Fragment)	rps4	97.734	K(1)GLVNQILDR	1.4817	2	1	..........KG.........	nuclear
A0JC00	122	K	PII protein	PpGLB1	66.784	LSPVSSALLK(1)MGIR	0.59933	2	1	.......A..K..........	chloroplast
A0JC00	158	K	PII protein	PpGLB1	120.21	QAGTEYAGDSYLK(1)K	0.058574	2	1	......D...K..........	chloroplast
A0JC00	191	K	PII protein	PpGLB1	139.81	TGEIGDGK(1)IFVSPVSDIIR	-0.21192	2	1	.........GK..........	chloroplast
A0JC02	69	K	N-acetylglutamate kinase	PpNAGK	121.5	TSQYTGK(1)ER	-0.22539	2	1	.........GK..........	chloroplast
A0JC02	88	K	N-acetylglutamate kinase	PpNAGK	78.939	FQGK(1)TVVVK	-0.28863	2	1	.........GK.V........	chloroplast
A0JC02	93	K	N-acetylglutamate kinase	PpNAGK	58.172	TVVVK(1)YGGAAMK	-0.49562	2	1	..........K...A......	chloroplast
A0JC02	170	K	N-acetylglutamate kinase	PpNAGK	56.205	VNK(1)SLVSLINK	1.3688	2	1	........V.K..........	chloroplast
A0JC02	189	K	N-acetylglutamate kinase	PpNAGK	46.318	AGGCAVGMCGK(1)DGK	-0.44597	2	1	.........GK.....K....	chloroplast
A0JC02	287	K	N-acetylglutamate kinase	PpNAGK	55.66	DSSTLVPEVNIK(1)GVR	0.18822	2	1	..........KG.........	chloroplast
A0JC02	311	K	N-acetylglutamate kinase	PpNAGK	130.89	VECCVK(1)SLAQGVHSTHIIDGR	-0.26304	3	1	..........K..A.......	chloroplast
A0JJW9	136	K	NTMC2Type1.1 protein	NTMC2Type1.1	82.671	VYETK(1)EK	-0.2674	2	1	......V...K..........	cytosol
A0JJW9	138	K	NTMC2Type1.1 protein	NTMC2Type1.1	89.301	EK(1)EMILEPSFK	-0.63748	2	1		cytosol
A0JJW9	280	K	NTMC2Type1.1 protein	NTMC2Type1.1	116.63	KDTFGK(1)SDPYVK	1.8736	2	0.999995	.........GK.....K....	cytosol
A0JJW9	286	K	NTMC2Type1.1 protein	NTMC2Type1.1	53.255	SDPYVK(1)VQLVNTIHSK	-3.8238	3	1	......D...K..........	cytosol
A0JJW9	296	K	NTMC2Type1.1 protein	NTMC2Type1.1	108.35	VQLVNTIHSK(1)K	0.46632	2	1		cytosol
A0JJW9	334	K	NTMC2Type1.1 protein	NTMC2Type1.1	61.276	TQSLELQVFDWDK(1)VGSHEK	-1.0582	3	1	.......D..K..........	cytosol
A0JJX1	296	K	NTMC2Type1.2 protein	NTMC2Type1.2	41.227	IQLVNTMLSK(1)TTR	2.3713	2	1	..........K...A......	plasma membrane
A1XF86	337	K	Cartilage acidic protein 2	CRTAC-2	69.03	ALGFK(1)DGDVGGFK	0.47221	2	1	..........K...V......	chloroplast
A2SXS1	164	K	Uricase	unknown	68.536	TTQSGFEK(1)FVR	1.9235	2	1		cytosol
A2SXS1	286	K	Uricase	unknown	81.477	FENDVFLPTDEPHGSIEAK(1)LSR	-0.22526	3	1	.........AK..........	cytosol
A2V813	356	K	Chloroplast unusual positioning 1A	CHUP1A	119.17	LATLETDKEDGSK(1)R	-0.062942	3	0.999838	.......D..K..........	chloroplast
A2V813	775	K	Chloroplast unusual positioning 1A	CHUP1A	47.223	SGEVITKPITVAEVEK(1)R	-0.75058	3	0.999787	......A..EK..........	chloroplast
A4ZFY7	93	K	Lipoxygenase-2	unknown	83.826	TATTTSTQGSSGDNVQYTATATIMK(1)K	-0.044894	3	1	......A...K..........	chloroplast
A4ZFY7	94	K	Lipoxygenase-2	unknown	89.171	K(0.985)LK(0.015)LLDLIDR	-0.38257	3	0.98519		chloroplast
A4ZFY7	96	K	Lipoxygenase-2	unknown	106.2	LK(1)LLDLIDR	-0.30934	2	1		chloroplast
A4ZFY7	320	K	Lipoxygenase-2	unknown	56.548	ESK(1)GDFYIPR	0.66402	2	1	..........KG.........	chloroplast
A4ZFY7	378	K	Lipoxygenase-2	unknown	98.977	K(0.839)GEK(0.161)VGGINNVLPDKEDIPEQEQHPLVFFQEVMRPDGK	-0.87858	5	0.838661	..........K...V......	chloroplast
A4ZFY7	883	K	Lipoxygenase-2	unknown	58.885	NGNWTDNAEALAAFK(1)R	-0.22696	3	1	.......A..K..........	chloroplast
A4ZFY7	913	K	Lipoxygenase-2	unknown	86.344	GGPVK(1)MNYQLLR	2.2158	2	1	.........VK..........	chloroplast
A4ZFY8	255	K	Lipoxygenase-3	unknown	81.565	LYTPASTPAGLK(1)K	-0.78313	2	1	.......A..K..........	cytosol
A4ZFY8	416	K	Lipoxygenase-3	unknown	105.2	ASGDNK(1)NAFK	0.1659	2	1	..........K.A........	cytosol
A4ZFY8	431	K	Lipoxygenase-3	unknown	154.69	LIAVNK(1)DAWTQDTEFAR	2.16	2	1	..........K.A........	cytosol
A4ZFY8	672	K	Lipoxygenase-3	unknown	145.81	FIDQALPNDLLK(1)R	-1.5166	2	1	.......D..K...A......	cytosol
A4ZFY8	879	K	Lipoxygenase-3	unknown	143.97	IEEISALIK(1)SR	-0.079081	2	1	.......A..K..........	cytosol
A4ZFZ1	28	K	Lipoxygenase-6	unknown	110.31	ATVDVPK(1)R	-0.31003	2	1	.......D..K..........	cytosol
A4ZFZ1	60	K	Lipoxygenase-6	unknown	98.957	EVPLAMAQPIPEGTPK(1)STVLALK	-0.71423	2	1	..........K..V.......	cytosol
A4ZFZ1	67	K	Lipoxygenase-6	unknown	94.547	STVLALK(1)ANSAVK	0.20451	2	1	......V...K..........	cytosol
A4ZFZ1	155	K	Lipoxygenase-6	unknown	71.176	K(1)VLVSEDVPIK	-0.32337	2	1	......A...K..........	cytosol
A4ZFZ1	186	K	Lipoxygenase-6	unknown	54.066	FQMEFK(1)VPK	-0.26925	2	1	.........FK..........	cytosol
A4ZFZ1	189	K	Lipoxygenase-6	unknown	119.87	VPK(1)NFGTPGAIIVMNR	-0.9548	2	1	........V.K..........	cytosol
A4ZFZ1	261	K	Lipoxygenase-6	unknown	88.819	K(1)QELENLR	-0.29439	2	1	......V...K..........	cytosol
A4ZFZ1	300	K	Lipoxygenase-6	unknown	86.449	IYDYATYNDLGDPDLHESLK(1)RPVLGGSK	0.84534	4	1	..........K..V.......	cytosol
A4ZFZ1	308	K	Lipoxygenase-6	unknown	147.51	RPVLGGSK(1)EFPYPR	0.60023	2	1		cytosol
A4ZFZ1	325	K	Lipoxygenase-6	unknown	55.261	TGRPPSQK(1)DPK	-0.40656	3	1		cytosol
A4ZFZ1	328	K	Lipoxygenase-6	unknown	119.92	TGRPPSQKDPK(1)SESR	-0.18928	3	0.999999		cytosol
A4ZFZ1	346	K	Lipoxygenase-6	unknown	93.429	DEK(1)FDQVK	0.43897	2	1	..........K...V......	cytosol
A4ZFZ1	351	K	Lipoxygenase-6	unknown	129.38	FDQVK(1)FSDFAAETLR	1.5359	2	1	.......D..K..........	cytosol
A4ZFZ1	372	K	Lipoxygenase-6	unknown	131.72	SGQHAIVPILK(1)SAVR	-1.2441	2	1	..........K.A........	cytosol
A4ZFZ1	395	K	Lipoxygenase-6	unknown	74.505	DGDQEFGSFGEIMDMYAAK(1)K	1.2512	2	1	.........AK..........	cytosol
A4ZFZ1	484	K	Lipoxygenase-6	unknown	48.561	EWPIK(1)SK	0.38039	2	1	.........IK..........	cytosol
A4ZFZ1	486	K	Lipoxygenase-6	unknown	146.78	SK(1)LDPAQFGDPISAITTK	-1.8111	2	1	..........K...A......	cytosol
A4ZFZ1	502	K	Lipoxygenase-6	unknown	91.599	LDPAQFGDPISAITTK(1)HIESGLEGLTVEK	0.91766	3	1	......A...K..........	cytosol
A4ZFZ1	515	K	Lipoxygenase-6	unknown	215.49	HIESGLEGLTVEK(1)ALSQK	0.85332	3	1	..........KA.........	cytosol
A4ZFZ1	661	K	Lipoxygenase-6	unknown	133.78	K(1)ALINAGGIIEQNFTAGK	-0.26697	2	1	.......A..KA.........	cytosol
A4ZFZ1	705	K	Lipoxygenase-6	unknown	116.82	FDEQALPEDLIK(1)R	0.57262	2	1	.......D..K...A......	cytosol
A4ZFZ1	716	K	Lipoxygenase-6	unknown	77.14	DSSAK(1)HGLK	0.43492	2	1	.........AK..........	cytosol
A4ZFZ1	748	K	Lipoxygenase-6	unknown	172.13	EYMTDHVK(1)IFYK	0.49964	3	1	.......D..K..........	cytosol
A4ZFZ1	752	K	Lipoxygenase-6	unknown	77.058	IFYK(1)NDK	0.76865	2	1		cytosol
A4ZFZ1	831	K	Lipoxygenase-6	unknown	82.202	K(1)FIPEPGTPDWEK	-1.1347	2	1		cytosol
A4ZFZ1	843	K	Lipoxygenase-6	unknown	94.717	KFIPEPGTPDWEK(1)LHK	-0.79828	3	1	.......D..K..........	cytosol
A4ZFZ1	895	K	Lipoxygenase-6	unknown	87.429	ATPNWSNDEK(1)VLNAFAK	0.66408	2	1	..........K...A......	cytosol
A4ZFZ1	902	K	Lipoxygenase-6	unknown	57.175	VLNAFAK(1)FTQK	1.1125	2	1	.........AK..........	cytosol
A5X6F3	101	K	Glutathione peroxidase (Fragment)	unknown	72.898	IDVNGPQEAPLYK(1)YLK	-0.033551	2	1	......A...K..........	cytosol
A5X6F4	26	K	Mitochondrial tryptophan rich sensory protein 1	TspO1	94.639	DTSEFVHDNDPTQQK(1)YVAK	-0.16179	3	1	..........K..A.......	plasma membrane
A7X9K7	187	K	Calcium-dependent protein kinase (Fragment)	CPK2	48.369	LDSDK(1)TGTITFEK	-1.3783	2	1	.......D..K..........	cytosol
A9Q9K8	163	K	High mobility group protein B1	HMGB1	78.505	AANPDVK(1)GVTASAK	-1.7989	2	1	..........K...A......	chloroplast
A9RAV0	124	K	Uncharacterized protein	PHYPADRAFT_158428	99.589	MEQLSTQLK(1)NIK	0.49003	2	1		vacuolar membrane
A9RAZ6	94	K	Uncharacterized protein	PHYPADRAFT_63708	55.516	DHPDSNYK(1)LAWDGLLSK	-1.3214	3	1	..........K.A........	cytosol
A9RAZ6	136	K	Uncharacterized protein	PHYPADRAFT_63708	141.55	QLTK(1)TGVVGTADGYPR	-0.32117	2	1	..........K...V......	cytosol
A9RAZ6	177	K	Uncharacterized protein	PHYPADRAFT_63708	73.928	DK(1)WIAPITDSPKPPPER	0.71528	3	1	..........K..A.......	cytosol
A9RAZ6	255	K	Uncharacterized protein	PHYPADRAFT_63708	56.956	LIWFVDK(0.019)PAASK(0.981)L	0.15932	2	0.980775		cytosol
A9RB04	6	K	Uncharacterized protein	PHYPADRAFT_201345	95.094	TGTGK(1)FFVGGNWK	0.0064965	2	1		chloroplast
A9RB04	112	K	Uncharacterized protein	PHYPADRAFT_201345	150.76	RHVIGESNETIGK(1)K	-0.11152	3	1	..........K..A.......	chloroplast
A9RB04	113	K	Uncharacterized protein	PHYPADRAFT_201345	95.775	K(1)SAYALSK	0.19009	2	1	..........K.A........	chloroplast
A9RB04	196	K	Uncharacterized protein	PHYPADRAFT_201345	59.728	SWLGDK(1)ISPDLASATR	-0.076686	2	1	.........DK..........	chloroplast
A9RB04	224	K	Uncharacterized protein	PHYPADRAFT_201345	147.64	K(1)EDIDGFLVGGASLK	0.47411	2	1		chloroplast
A9RB04	252	K	Uncharacterized protein	PHYPADRAFT_201345	98.895	GPEFVTICNAVISK(1)K	0.49241	2	1		chloroplast
A9RB23	58	K	Uncharacterized protein (Fragment)	PHYPADRAFT_63734	44.426	GVATVDSK(1)SVQR	-0.097233	2	1	.......V..K..........	cytosol
A9RB37	97	K	Uncharacterized protein	PHYPADRAFT_201361	148.52	SVGAGDK(1)VLMLSDGLAK	-1.9916	3	1	.......A..K..........	cytosol
A9RB62	328	K	Uncharacterized protein	PHYPADRAFT_63780	65.246	HHIYVYK(1)VR	0.28225	3	1	........V.K..........	vacuolar membrane
A9RB85	19	K	Uncharacterized protein	PHYPADRAFT_63807	112.16	VK(1)EQAITALSDLLSQEK	0.93235	3	1	..........K..A.......	chloroplast
A9RB85	34	K	Uncharacterized protein	PHYPADRAFT_63807	102.57	VKEQAITALSDLLSQEK(1)K	0.22168	3	1	..........K.A........	chloroplast
A9RB85	160	K	Uncharacterized protein	PHYPADRAFT_63807	109.44	AK(1)AALTAAR	0.3281	2	1	.......A..KA.........	chloroplast
A9RB85	268	K	Uncharacterized protein	PHYPADRAFT_63807	79.059	AVADAYGK(1)R	0.66357	2	1	.......A..K..........	chloroplast
A9RB85	335	K	Uncharacterized protein	PHYPADRAFT_63807	100.97	VEISHISELIGLPSENVEK(1)K	0.037006	3	1	........V.K..........	chloroplast
A9RB85	344	K	Uncharacterized protein	PHYPADRAFT_63807	74.524	KLSQMILDK(1)K	-0.042861	2	1	..........K..A.......	chloroplast
A9RB85	389	K	Uncharacterized protein	PHYPADRAFT_63807	54.772	VVDSLYLK(1)SAK	0.68149	2	1		chloroplast
A9RBB5	136	K	Uncharacterized protein	PHYPADRAFT_110733	110.34	GLSALK(1)R	-1.4685	2	1		chloroplast
A9RBD4	204	K	Uncharacterized protein	PHYPADRAFT_110829	90.434	YK(1)SDQLEAASK	-0.20997	2	1		nuclear
A9RBD6	14	K	Uncharacterized protein	PHYPADRAFT_158472	218.11	VCSK(1)GSGLEHDEKHER	-0.074763	3	1	..........KG.........	cytosol
A9RBD6	23	K	Uncharacterized protein	PHYPADRAFT_158472	76.073	GSGLEHDEK(1)HER	-0.56504	3	1		cytosol
A9RBD6	34	K	Uncharacterized protein	PHYPADRAFT_158472	92.866	SPLATPTK(1)LGR	-0.024646	2	1	......A...K..........	cytosol
A9RBD6	222	K	Uncharacterized protein	PHYPADRAFT_158472	124.12	TDK(1)YGGSVENR	-0.43294	2	1	......D...K..........	cytosol
A9RBD6	306	K	Uncharacterized protein	PHYPADRAFT_158472	88.565	FSPQETPHIETDK(1)TLWPVR	-0.02539	3	1	.........DK..........	cytosol
A9RBD6	316	K	Uncharacterized protein	PHYPADRAFT_158472	124.38	AFK(1)GSFICAGGFNR	0.38178	2	1	..........KG.........	cytosol
A9RBD6	356	K	Uncharacterized protein	PHYPADRAFT_158472	123.86	HFLANPDLPK(1)R	-0.37903	3	1	..........K..A.......	cytosol
A9RBD6	366	K	Uncharacterized protein	PHYPADRAFT_158472	111.79	LASCAPLNK(1)YDR	0.5451	2	1	......A...K..........	cytosol
A9RBF7	83	K	Uncharacterized protein	PHYPADRAFT_110910	82.705	ILDEYGVGYK(1)SR	1.3769	2	1	..........K...V......	cytosol
A9RBG5	102	K	Uncharacterized protein	PHYPADRAFT_173848	101.65	DTDLPLK(1)SR	-0.07264	2	1	......D...K..........	chloroplast
A9RBG5	110	K	Uncharacterized protein	PHYPADRAFT_173848	109.83	FYLQPK(1)TPQEAAER	0.56964	3	1		chloroplast
A9RBG5	120	K	Uncharacterized protein	PHYPADRAFT_173848	79.311	VK(1)TAVEAIK	-0.54314	2	1	..........K.A........	chloroplast
A9RBG5	127	K	Uncharacterized protein	PHYPADRAFT_173848	151.38	TAVEAIK(1)EVKPLIEK	0.057429	2	0.999996	......V...K..........	chloroplast
A9RBG5	130	K	Uncharacterized protein	PHYPADRAFT_173848	60.892	EVK(1)PLIEK	0.26435	2	1	.........VK..........	chloroplast
A9RBG5	135	K	Uncharacterized protein	PHYPADRAFT_173848	79.986	EVKPLIEK(1)K	-0.020746	2	0.999999	.....K...EK..........	chloroplast
A9RBG5	163	K	Uncharacterized protein	PHYPADRAFT_173848	93.766	YDLNTIEASK(1)PK	0.22585	2	1	........A.K....K.....	chloroplast
A9RBG5	165	K	Uncharacterized protein	PHYPADRAFT_173848	67.685	YDLNTIEASK(0.048)PK(0.938)ADK(0.014)K	1.4534	3	0.938319	..........KA.........	chloroplast
A9RBG5	172	K	Uncharacterized protein	PHYPADRAFT_173848	63.673	AFK(1)ALTAK	0.74337	2	1	........A.K....K.....	chloroplast
A9RBG5	177	K	Uncharacterized protein	PHYPADRAFT_173848	248.97	ALTAK(1)ALDTLDTLDYAAR	2.4219	2	1	.........AK..........	chloroplast
A9RBG5	192	K	Uncharacterized protein	PHYPADRAFT_173848	67.414	VK(1)SLPK(1)AEK	1.0672	2	1	.......A..K..........	chloroplast
A9RBG5	196	K	Uncharacterized protein	PHYPADRAFT_173848	67.414	VK(1)SLPK(1)AEK	1.0672	2	1	..........KA.........	chloroplast
A9RBH9	13	K	Uncharacterized protein (Fragment)	PHYPADRAFT_110724	73.327	SK(1)NELLNQLK	0.0597	2	1	.K.....A..K..........	cytosol
A9RBH9	21	K	Uncharacterized protein (Fragment)	PHYPADRAFT_110724	79.377	SKNELLNQLK(1)ELK	0.83704	2	1	..........K...A......	cytosol
A9RBH9	24	K	Uncharacterized protein (Fragment)	PHYPADRAFT_110724	85.154	ELK(1)AELAALR	0.50374	2	1	..........KA.........	cytosol
A9RBH9	34	K	Uncharacterized protein (Fragment)	PHYPADRAFT_110724	68.536	VAK(1)VTGGAPNK	0.70221	2	1	.........AK..........	cytosol
A9RBH9	42	K	Uncharacterized protein (Fragment)	PHYPADRAFT_110724	85.522	VTGGAPNK(1)LSK	-2.4193	2	1	.......A..K..........	cytosol
A9RBH9	102	K	Uncharacterized protein (Fragment)	PHYPADRAFT_110724	90.15	HQASMK(1)TER	-0.73418	2	1	.......A..K..........	cytosol
A9RBI7	68	K	Uncharacterized protein	PHYPADRAFT_111184	48.907	AVVTSTNSVVGAK(1)LLEK	-0.40528	2	1	.........AK..........	cytosol
A9RBJ1	214	K	Tyrosine--tRNA ligase	PHYPADRAFT_62167	49.298	EISLLDFLK(1)DVGK	-3.6356	2	1	.......D..K..........	chloroplast
A9RBJ1	492	K	Tyrosine--tRNA ligase	PHYPADRAFT_62167	53.751	IFLLSAGK(1)K	4.2207	2	1	.........GK..........	chloroplast
A9RBJ9	8	K	Uncharacterized protein	PHYPADRAFT_63926	107.57	ATIQSIK(1)AR	-0.38405	2	1		cytosol
A9RBJ9	56	K	Uncharacterized protein	PHYPADRAFT_63926	87.895	DGGK(1)DYMGK	-0.38544	2	1	.......D..K..........	cytosol
A9RBJ9	61	K	Uncharacterized protein	PHYPADRAFT_63926	198.29	DYMGK(1)GVQK	-1.3617	2	1	.........GK.V........	cytosol
A9RBJ9	65	K	Uncharacterized protein	PHYPADRAFT_63926	169.65	GVQK(1)AVDNVNK	0.49623	2	1	..........KA.........	cytosol
A9RBJ9	72	K	Uncharacterized protein	PHYPADRAFT_63926	103.79	AVDNVNK(1)IIGPALVGK	-0.15754	3	1	......D...K..........	cytosol
A9RBJ9	132	K	Uncharacterized protein	PHYPADRAFT_63926	89.557	AGAGVSK(1)TPLYQHIANLAGNK	-1.2608	2	1	......A...K..........	cytosol
A9RBJ9	188	K	Uncharacterized protein	PHYPADRAFT_63926	145.6	EAMK(1)IGSEVYHNLK	0.33998	3	1		cytosol
A9RBJ9	198	K	Uncharacterized protein	PHYPADRAFT_63926	168	IGSEVYHNLK(1)AVIK	0.14756	3	1	..........KA.........	cytosol
A9RBJ9	204	K	Uncharacterized protein	PHYPADRAFT_63926	234.14	K(1)YGQDATNVGDEGGFAPNIQDNR	-0.45016	2	1	......V...K..........	cytosol
A9RBJ9	233	K	Uncharacterized protein	PHYPADRAFT_63926	110.08	EGLELLK(1)TAIAK	1.12	2	1	..........K.A........	cytosol
A9RBJ9	238	K	Uncharacterized protein	PHYPADRAFT_63926	124.42	TAIAK(1)AGYTDK	1.2575	2	1	.......A..KA.........	cytosol
A9RBJ9	244	K	Uncharacterized protein	PHYPADRAFT_63926	121.39	AGYTDK(1)VVIGMDVAASEFYNEKDK	0.62892	3	1	.........DK..........	cytosol
A9RBJ9	262	K	Uncharacterized protein	PHYPADRAFT_63926	74.744	DK(1)LYDLNFK	-0.42338	2	1	.........DK..........	cytosol
A9RBJ9	269	K	Uncharacterized protein	PHYPADRAFT_63926	184	LYDLNFK(1)EDNNDGSSK	-1.1484	2	1	......D...K..........	cytosol
A9RBJ9	278	K	Uncharacterized protein	PHYPADRAFT_63926	119.41	EDNNDGSSK(1)LNGDEFIK	-0.12266	2	1	......D...K..........	cytosol
A9RBJ9	322	K	Uncharacterized protein	PHYPADRAFT_63926	179.7	INELMGDK(1)VQIVGDDLLVTNPK	-0.64218	3	1	..........K...V......	cytosol
A9RBJ9	336	K	Uncharacterized protein	PHYPADRAFT_63926	126.71	VQIVGDDLLVTNPK(1)R	-0.87126	2	1	..........K..A.......	cytosol
A9RBJ9	345	K	Uncharacterized protein	PHYPADRAFT_63926	118.08	VAHAIQHK(1)ACNALLLK	0.45524	4	1	..........KA.........	cytosol
A9RBJ9	371	K	Uncharacterized protein	PHYPADRAFT_63926	101.28	VNQIGSVTESIEAVVMAK(1)K	0.56842	3	1	.........AK..........	cytosol
A9RBJ9	372	K	Uncharacterized protein	PHYPADRAFT_63926	92.866	K(1)AGWGVMTSHR	-0.50125	3	1	......V...K..........	cytosol
A9RBJ9	404	K	Uncharacterized protein	PHYPADRAFT_63926	199.75	SGETEDSFIADLAVGLSTGQIK(1)TGAPCR	-0.95798	3	1	..........K..A.......	cytosol
A9RBJ9	416	K	Uncharacterized protein	PHYPADRAFT_63926	120.15	LSK(1)YNQLLR	-0.011349	2	1		cytosol
A9RBJ9	430	K	Uncharacterized protein	PHYPADRAFT_63926	92.939	IEEELGDK(1)AVYAGLK	-0.61024	2	1	..........KA.........	cytosol
A9RBJ9	437	K	Uncharacterized protein	PHYPADRAFT_63926	63.419	AVYAGLK(1)FR	-0.33094	2	1		cytosol
A9RBK0	132	K	Uncharacterized protein	PHYPADRAFT_111190	52.731	AGAGVLK(1)TPLYQHIANLAGNK	0.26071	3	1	......A...K..........	cytosol
A9RBK0	198	K	Uncharacterized protein	PHYPADRAFT_111190	168	IGSEVYHNLK(1)AVIK	0.14756	3	1	..........KA.........	cytosol
A9RBK0	269	K	Uncharacterized protein	PHYPADRAFT_111190	138.05	TYDLNFK(1)EDNNDGSSK	-0.53805	2	1	......D...K..........	cytosol
A9RBK0	278	K	Uncharacterized protein	PHYPADRAFT_111190	106.38	EDNNDGSSK(1)LNGDEFIK	-0.12266	2	1	......D...K..........	cytosol
A9RBK5	129	K	Uncharacterized protein	PHYPADRAFT_110734	122.69	K(1)GQVYSLQQGR	1.1171	2	1	..........KG.........	cytosol
A9RBK7	228	K	Uncharacterized protein	PHYPADRAFT_173854	93.096	VK(1)VGYDSDVR	-0.56125	2	1	......D...K..........	nuclear
A9RBL0	64	K	Malic enzyme	PHYPADRAFT_111236	51.726	YNK(1)GLAFTEVER	2.209	2	1	..........K..A.......	cytosol
A9RBL0	376	K	Malic enzyme	PHYPADRAFT_111236	59.248	AIHLVDSK(1)GLVTK	0.23119	2	1	..........KG.........	cytosol
A9RBL0	381	K	Malic enzyme	PHYPADRAFT_111236	108.24	GLVTK(1)SR	-0.68469	2	1	........V.K..........	cytosol
A9RBL3	115	K	Uncharacterized protein (Fragment)	PHYPADRAFT_22044	150.17	DK(1)FYNQNR	0.44261	2	1	.........DK..........	cytosol
A9RBL3	249	K	Uncharacterized protein (Fragment)	PHYPADRAFT_22044	44.425	VGNK(1)LFFDK	-1.253	2	1	.......V..K..........	cytosol
A9RBL3	474	K	Uncharacterized protein (Fragment)	PHYPADRAFT_22044	48.288	LDEGK(1)YVLVK	-0.3616	2	1	.........GK.V........	cytosol
A9RBL3	479	K	Uncharacterized protein (Fragment)	PHYPADRAFT_22044	83.137	YVLVK(1)DPIKPQVR	0.4575	2	0.999691	.........VK..........	cytosol
A9RBM2	728	K	Uncharacterized protein	PHYPADRAFT_63955	72.365	VEVSGVK(1)SR	2.2535	2	1	......V...K..........	nuclear
A9RBQ9	187	K	Uncharacterized protein (Fragment)	PHYPADRAFT_110763	56.548	SIAEK(1)SLGVK	0.12791	2	1	.....K...EK..........	chloroplast
A9RBR8	358	K	Uncharacterized protein	PHYPADRAFT_111280	62.088	ISVDEFLQGIK(1)R	-1.5408	2	1	.........IK..........	plasma membrane
A9RBR8	362	K	Uncharacterized protein	PHYPADRAFT_111280	60.691	WMK(1)SSSTATK	1.061	2	1		plasma membrane
A9RBW3	204	K	Uncharacterized protein	PHYPADRAFT_64045	45.28	ADK(1)DFILNHAGK	1.601	3	1	.........DK..........	nuclear
A9RBW3	307	K	Uncharacterized protein	PHYPADRAFT_64045	48.214	EIAAK(1)ELALASLK	2.4804	2	1	.........AK..........	nuclear
A9RBY5	38	K	Uncharacterized protein (Fragment)	PHYPADRAFT_38592	105.99	K(1)DLCPVCDGAGFVR	-1.4844	2	1		chloroplast
A9RBY5	64	K	Uncharacterized protein (Fragment)	PHYPADRAFT_38592	147.4	K(1)DQAQIVCK	0.19343	2	1	..........K..A.......	chloroplast
A9RBY5	72	K	Uncharacterized protein (Fragment)	PHYPADRAFT_38592	72.662	KDQAQIVCK(1)NCNGLGK	-0.40716	3	0.999997	........V.K..........	chloroplast
A9RBY5	79	K	Uncharacterized protein (Fragment)	PHYPADRAFT_38592	88.075	NCNGLGK(1)VGQVDK	0.14062	2	1		chloroplast
A9RBZ9	15	K	Uncharacterized protein	PHYPADRAFT_110797	107.63	AQAGAAPDGVADQK(1)PDAK	-0.75673	2	1	..........K..A.......	nuclear
A9RBZ9	19	K	Uncharacterized protein	PHYPADRAFT_110797	132.67	AQAGAAPDGVADQKPDAK(1)EAPK	1.1466	3	0.999685	.........AK..........	nuclear
A9RBZ9	49	K	Uncharacterized protein	PHYPADRAFT_110797	127.29	K(1)AQVEEFYVITWESPK	-0.82418	2	1	..........KA.........	nuclear
A9RBZ9	86	K	Uncharacterized protein	PHYPADRAFT_110797	95.642	SGPNLLK(1)LAR	-0.6588	2	1	..........K.A........	nuclear
A9RBZ9	90	K	Uncharacterized protein	PHYPADRAFT_110797	119.68	K(1)EQCLALGAR	0.4207	2	1		nuclear
A9RBZ9	105	K	Uncharacterized protein	PHYPADRAFT_110797	152.63	FK(1)IQYQFYR	3.7448	2	1	.........FK..........	nuclear
A9RBZ9	125	K	Uncharacterized protein	PHYPADRAFT_110797	93.115	VFPNGEVQYLHPK(1)DGVYPEK	0.78158	3	1	..........K..V.......	nuclear
A9RBZ9	132	K	Uncharacterized protein	PHYPADRAFT_110797	89.266	DGVYPEK(1)VNAGR	-0.35881	2	1	..........K..A.......	nuclear
A9RBZ9	149	K	Uncharacterized protein	PHYPADRAFT_110797	123.26	SIGK(1)NANPAELK	0.15472	2	1	..........K.A........	nuclear
A9RBZ9	157	K	Uncharacterized protein	PHYPADRAFT_110797	116.55	NANPAELK(1)FAQK	-0.44387	2	1		nuclear
A9RC14	80	K	Nucleosome assembly protein family	NFA1502	107.51	VK(1)VLQEIQSEHDKLEAK	0.20891	3	1	.......A..K..........	nuclear
A9RC14	95	K	Nucleosome assembly protein family	NFA1502	85.737	VLQEIQSEHDK(0.004)LEAK(0.996)FHEER	-0.13913	4	0.996433	.........AK..........	nuclear
A9RC14	106	K	Nucleosome assembly protein family	NFA1502	67.507	AALEAK(1)YQK	0.93688	2	1	.........AK..........	nuclear
A9RC14	117	K	Nucleosome assembly protein family	NFA1502	109.71	LYEPLYAK(1)R	2.8873	2	1	.........AK..........	nuclear
A9RC14	179	K	Nucleosome assembly protein family	NFA1502	44.704	DEAALK(1)HLK	1.8483	2	1	.......A..K..........	nuclear
A9RC14	185	K	Nucleosome assembly protein family	NFA1502	135.8	DIK(1)SSNLEENK	-0.26743	2	1	.........IK..........	nuclear
A9RC14	193	K	Nucleosome assembly protein family	NFA1502	63.164	SSNLEENK(1)GFK	-2.3863	2	1	..........KG.........	nuclear
A9RC47	58	K	Predicted protein	PHYPADRAFT_104409	98.582	IEHELLYK(1)R	0.41818	3	1		nuclear
A9RC47	68	K	Predicted protein	PHYPADRAFT_104409	127.79	RVETWEESAK(1)AK	-0.59189	2	1	.........AK..........	nuclear
A9RC47	80	K	Predicted protein	PHYPADRAFT_104409	94.874	FNREEK(1)R	0.054339	2	1		nuclear
A9RC47	90	K	Predicted protein	PHYPADRAFT_104409	145	RITEEEATMK(1)TK	-0.11755	3	1	..........K..A.......	nuclear
A9RC47	124	K	Predicted protein	PHYPADRAFT_104409	169.98	NEIAAAHK(1)AAEEK	-0.23634	2	1	........A.K....K.....	nuclear
A9RC47	143	K	Predicted protein	PHYPADRAFT_104409	132.23	KGEDILK(1)TQEMAAK	0.47586	2	1	.......D..K..........	nuclear
A9RC47	156	K	Predicted protein	PHYPADRAFT_104409	51.346	ATGK(1)FPVK	-0.19791	2	1	.......A..K..........	nuclear
A9RC85	216	K	Proteasome subunit alpha type	PHYPADRAFT_64434	134.13	NIEIGIIDEK(1)R	0.096855	2	1		chloroplast
A9RC86	32	K	Predicted protein	PHYPADRAFT_111761	44.047	VVLELAGVENALGK(1)ELGSK	-0.35339	2	1	.......A..K..........	chloroplast
A9RC86	37	K	Predicted protein	PHYPADRAFT_111761	49.081	ELGSK(1)NPLNNAR	1.3116	2	1		chloroplast
A9RC86	52	K	Predicted protein	PHYPADRAFT_111761	87.258	AVVEAVGK(1)MK	0.10298	2	1	.......A..K..........	chloroplast
A9RCF4	6	K	Malic enzyme	PHYPADRAFT_201540	90.913	MENQMK(1)TVCK	-1.5819	2	1		cytosol
A9RCF4	76	K	Malic enzyme	PHYPADRAFT_201540	188.29	YNK(1)GLAFCEEER	0.11034	2	1	..........K..A.......	cytosol
A9RCF4	178	K	Malic enzyme	PHYPADRAFT_201540	145.52	RPHGLYISLK(1)DR	0.11508	2	1		cytosol
A9RCF4	269	K	Malic enzyme	PHYPADRAFT_201540	111.58	ATGK(1)EYDELLHEFMTACK	-1.1624	2	1	.......A..K..........	cytosol
A9RCF4	283	K	Malic enzyme	PHYPADRAFT_201540	210.39	EYDELLHEFMTACK(1)QAYGEK	-0.64144	2	1	..........K.A........	cytosol
A9RCF4	289	K	Malic enzyme	PHYPADRAFT_201540	232.01	QAYGEK(1)VLVQFEDFANHNAFR	-1.2022	3	1	......A..EK..........	cytosol
A9RCF4	380	K	Malic enzyme	PHYPADRAFT_201540	99.257	K(1)AIYLVDSK	0.50694	2	1	......D...K..........	cytosol
A9RCF4	388	K	Malic enzyme	PHYPADRAFT_201540	118.84	KAIYLVDSK(1)GLVTK	-0.67397	2	1	..........KG.........	cytosol
A9RCF4	393	K	Malic enzyme	PHYPADRAFT_201540	108.24	GLVTK(1)SR	-0.68469	2	1	........V.K..........	cytosol
A9RCF4	404	K	Malic enzyme	PHYPADRAFT_201540	113.77	K(1)PFAHDLKPNSELVAIIK	-0.35828	3	0.999995	..........K..A.......	cytosol
A9RCF4	411	K	Malic enzyme	PHYPADRAFT_201540	64.983	K(0.093)PFAHDLK(0.907)PNSELVAIIK	-0.0082032	3	0.906951	......A...K..........	cytosol
A9RCF4	479	K	Malic enzyme	PHYPADRAFT_201540	172.12	GK(1)CIFASGSPFKPVTHEGK	-0.06882	2	1	..........K...A......	cytosol
A9RCF4	580	K	Malic enzyme	PHYPADRAFT_201540	117.79	AYDLGLATK(1)LPRPK	-0.063043	3	1	........A.K....K.....	cytosol
A9RCF4	585	K	Malic enzyme	PHYPADRAFT_201540	89.171	PK(1)DLLAYAK	0.36702	2	1	..........K...A......	cytosol
A9RCF4	592	K	Malic enzyme	PHYPADRAFT_201540	99.044	DLLAYAK(1)SCMYSPVYRPFR	-0.18802	3	1	.........AK..........	cytosol
A9RCI4	303	K	Predicted protein	PHYPADRAFT_111802	90.777	WAPIK(1)SR	0.058981	2	1	.......A..K..........	chloroplast
A9RCK8	96	K	Ribulose-phosphate 3-epimerase	PHYPADRAFT_111326	174.53	VPDFIK(1)AGADIVSVHCENASTIHLHR	0.59781	3	1	..........K..A.......	cytosol
A9RCK8	122	K	Ribulose-phosphate 3-epimerase	PHYPADRAFT_111326	99.752	TINQIK(1)SLGAK	-0.77016	2	1	..........K...A......	cytosol
A9RCK8	183	K	Ribulose-phosphate 3-epimerase	PHYPADRAFT_111326	132.6	LCAEK(1)GVNPWIEVDGGVTPK	-0.52757	3	1	.....K...EK..........	cytosol
A9RCK8	198	K	Ribulose-phosphate 3-epimerase	PHYPADRAFT_111326	152.32	GVNPWIEVDGGVTPK(1)NAYK	0.26156	3	1	..........K.A........	cytosol
A9RCK8	231	K	Ribulose-phosphate 3-epimerase	PHYPADRAFT_111326	54.276	DYAEAISGIK(1)ASK	-0.78016	3	1	..........KA.........	cytosol
A9RCK8	234	K	Ribulose-phosphate 3-epimerase	PHYPADRAFT_111326	53.769	ASK(1)RPQEAPVAA	0.25942	2	1		cytosol
A9RCK9	202	K	40S ribosomal protein S4	PHYPADRAFT_64135	70.452	HK(1)GSFDIIHVTDATGQQFATR	-0.26392	4	1	..........KG.........	cytosol
A9RCL2	142	K	Predicted protein	PHYPADRAFT_173887	62.357	SCIQDSK(1)VCSDLGK	1.7899	2	1		extracellular
A9RCL2	149	K	Predicted protein	PHYPADRAFT_173887	78.77	VCSDLGK(1)K	0.44108	2	1	.......D..K..........	extracellular
A9RCL2	150	K	Predicted protein	PHYPADRAFT_173887	89.827	K(1)YTTETDFNK	0.47469	2	1	......D...K..........	extracellular
A9RCL8	236	K	Predicted protein	PHYPADRAFT_158517	60.161	NEIVPVTIVGK(1)K	0.40346	2	1	..........K...V......	chloroplast
A9RCL8	237	K	Predicted protein	PHYPADRAFT_158517	52.891	K(1)IVVVNHDEECLK	0.81641	3	1	..........K...V......	chloroplast
A9RCN0	79	K	Predicted protein (Fragment)	PHYPADRAFT_111465	115.57	ISEVELVDK(1)R	-1.9975	2	1	........V.K..........	nuclear
A9RCQ9	180	K	Predicted protein	PHYPADRAFT_111640	88.803	HLKPTEPALK(1)K	-0.7109	2	0.999998	..........K.A........	cytosol
A9RCQ9	834	K	Predicted protein	PHYPADRAFT_111640	74.744	VAYRPVEAK(1)VAPLSALR	0.30395	3	1	.........AK..........	cytosol
A9RCQ9	910	K	Predicted protein	PHYPADRAFT_111640	96.773	VLSMGDVYPVGVK(1)LSK	1.7835	2	1	.........VK..........	cytosol
A9RCQ9	932	K	Predicted protein	PHYPADRAFT_111640	47.039	HDNMNHLEK(1)LK	-1.5147	3	1	..........K...A......	cytosol
A9RCQ9	1111	K	Predicted protein	PHYPADRAFT_111640	168.3	VSGLQGK(1)EEEK	-0.91797	2	1	.........GK..........	cytosol
A9RCQ9	1173	K	Predicted protein	PHYPADRAFT_111640	74.841	DALADALYK(1)K	-1.076	2	1	.......A..K..........	cytosol
A9RCQ9	1174	K	Predicted protein	PHYPADRAFT_111640	91.62	K(1)GLALIQLEEDR	-0.93578	2	1	..........K..A.......	cytosol
A9RCQ9	1228	K	Predicted protein	PHYPADRAFT_111640	106.36	YLLLTVK(1)R	-0.10538	2	1	.........VK..........	cytosol
A9RCR4	3	K	Predicted protein	PHYPADRAFT_64195	164.04	AK(1)VQLVLDSHCR	0.63563	2	1		cytosol
A9RCU8	45	K	Starch synthase, chloroplastic/amyloplastic (Fragment)	PHYPADRAFT_111318	95.909	LK(1)YTVQAR	-0.83943	2	1	.......A..K..........	cytosol
A9RCU8	201	K	Starch synthase, chloroplastic/amyloplastic (Fragment)	PHYPADRAFT_111318	72.705	AVAEK(1)NALLDLR	-0.65038	2	1	......A..EK..........	cytosol
A9RCU8	585	K	Starch synthase, chloroplastic/amyloplastic (Fragment)	PHYPADRAFT_111318	138.99	GLHGTLGVHSK(1)K	-0.36713	2	1	.......V..K..........	cytosol
A9RCU9	26	K	Predicted protein (Fragment)	PHYPADRAFT_111565	51.346	GVPDPK(1)IR	0.10405	2	1	......V...K..........	cytosol
A9RCU9	35	K	Predicted protein (Fragment)	PHYPADRAFT_111565	71.501	IYDVGMK(1)K	0.53362	2	1	......D...K..........	cytosol
A9RCU9	37	K	Predicted protein (Fragment)	PHYPADRAFT_111565	67.645	K(1)GVDEFPYCVHLVSWEK	-0.94906	3	1	..........KG.........	cytosol
A9RCU9	70	K	Predicted protein (Fragment)	PHYPADRAFT_111565	109.29	IACNK(1)YMTK	-1.3882	2	1	.......A..K..........	cytosol
A9RCU9	74	K	Predicted protein (Fragment)	PHYPADRAFT_111565	61.962	YMTK(1)YAGK	0.15357	2	1	..........K.A........	cytosol
A9RCU9	78	K	Predicted protein (Fragment)	PHYPADRAFT_111565	133.13	YAGK(1)DAFHLR	-0.17829	3	1	..........K.A........	cytosol
A9RCU9	97	K	Predicted protein (Fragment)	PHYPADRAFT_111565	77.644	INK(1)MLSCAGADR	-1.0069	2	1		cytosol
A9RCU9	160	K	Predicted protein (Fragment)	PHYPADRAFT_111565	81.215	QK(1)IIVSR	0.089934	2	1	..........K..V.......	cytosol
A9RCU9	171	K	Predicted protein (Fragment)	PHYPADRAFT_111565	67.494	WGFTK(1)FAR	0.58139	2	1	..........K.A........	cytosol
A9RCU9	179	K	Predicted protein (Fragment)	PHYPADRAFT_111565	49.65	VDYVK(1)WK	0.36629	2	1	.......D..K..........	cytosol
A9RCV9	104	K	Predicted protein	PHYPADRAFT_158543	90.348	ITPGPGEK(1)PMISVMYK	-1.3987	2	1	......G..EK..........	cytosol
A9RCV9	112	K	Predicted protein	PHYPADRAFT_158543	69.779	ITPGPGEKPMISVMYK(1)GEEK	0.094024	3	0.99996	..........KG.........	cytosol
A9RCW6	126	K	Predicted protein (Fragment)	PHYPADRAFT_28204	114.97	ISTGFK(1)GER	-0.80987	2	1	..........KG.........	vacuolar membrane
A9RD16	274	K	Predicted protein	PHYPADRAFT_62192	93.442	NTIADYDK(1)AR	-0.45697	2	1	..........K..A.......	cytosol
A9RD43	27	K	Predicted protein	PHYPADRAFT_54997	194.05	ASK(1)VLEQLSGQSPVFSK	-1.2155	2	1		cytosol
A9RD43	41	K	Predicted protein	PHYPADRAFT_54997	213.83	VLEQLSGQSPVFSK(1)AR	-0.094047	2	1	..........KA.........	cytosol
A9RD43	56	K	Predicted protein	PHYPADRAFT_54997	157.33	RNEK(1)IACYVTVR	1.0088	2	1	..........K.A........	cytosol
A9RD43	67	K	Predicted protein	PHYPADRAFT_54997	68.972	GEK(1)AMQLLESGLK	1.1921	2	1	......V...K..........	cytosol
A9RD43	77	K	Predicted protein	PHYPADRAFT_54997	61.48	AMQLLESGLK(1)VK	0.47252	2	1		cytosol
A9RD43	79	K	Predicted protein	PHYPADRAFT_54997	101.72	VK(1)EYELLR	-0.66547	2	1	.........VK..........	cytosol
A9RD43	153	K	Predicted protein	PHYPADRAFT_54997	80.755	EDAMK(1)WFQVK	0.11971	2	1	........A.K....K.....	cytosol
A9RD55	539	K	MscS-Like mechanosensitive ion channel MSCL13	MSCL13	60.682	LK(1)EHIGR	1.0831	2	1		plasma membrane
A9RD61	23	K	Predicted protein	PHYPADRAFT_109415	134.68	AHIISHTEILNVDAADAWMCCK(1)HSDK	-0.31071	4	1		cytosol
A9RD61	27	K	Predicted protein	PHYPADRAFT_109415	155.2	HSDK(1)VLPDLLPEFFAK	3.7726	3	1	.........DK..........	cytosol
A9RD61	39	K	Predicted protein	PHYPADRAFT_109415	79.236	VLPDLLPEFFAK(1)TEILEGDGGPGTLR	0.50131	3	1	.........AK..........	cytosol
A9RD61	68	K	Predicted protein	PHYPADRAFT_109415	129.05	VLHFGPAIPQAGAAK(1)ER	0.19652	2	1	.........AK..........	cytosol
A9RD61	107	K	Predicted protein	PHYPADRAFT_109415	178.57	YVNVTGVVSFASTGEK(1)QTK	-0.049669	2	1	..........K...A......	cytosol
A9RD61	110	K	Predicted protein	PHYPADRAFT_109415	79.16	QTK(1)ATWTSK	0.42418	2	1	..........KA.........	cytosol
A9RD61	116	K	Predicted protein	PHYPADRAFT_109415	127.32	ATWTSK(1)YDVVGEAGPPEHVK	-0.027128	2	1	..........K...V......	cytosol
A9RD61	130	K	Predicted protein	PHYPADRAFT_109415	95.195	YDVVGEAGPPEHVK(1)NITALMFK	1.0262	3	1	..........K...A......	cytosol
A9RD61	138	K	Predicted protein	PHYPADRAFT_109415	89.663	NITALMFK(1)TFEK	0.051563	2	1	......A...K..........	cytosol
A9RD61	142	K	Predicted protein	PHYPADRAFT_109415	109.66	TFEK(1)AVQSK	-0.49747	2	1	..........KA.........	cytosol
A9RD61	148	K	Predicted protein	PHYPADRAFT_109415	226.08	K(1)TATHTETLDASPDAIWSAVK	0.82135	2	1	..........K.A........	cytosol
A9RD61	168	K	Predicted protein	PHYPADRAFT_109415	97.188	TATHTETLDASPDAIWSAVK(1)QENAILPK	0.80273	3	1	..........K...A......	cytosol
A9RD61	176	K	Predicted protein	PHYPADRAFT_109415	95.622	QENAILPK(1)ALPHLFESCTFAK	-1.5396	3	1	..........KA.........	cytosol
A9RD61	189	K	Predicted protein	PHYPADRAFT_109415	112.58	ALPHLFESCTFAK(1)GNGEVGSIR	0.20279	3	1	.........AK..........	cytosol
A9RD61	201	K	Predicted protein	PHYPADRAFT_109415	109.71	ISK(1)MGPAIPDAGELVEQVDVFDDAEKK	1.1866	3	1	..........K...A......	cytosol
A9RD61	224	K	Predicted protein	PHYPADRAFT_109415	161.02	MGPAIPDAGELVEQVDVFDDAEK(1)K	-1.0554	2	1	.......D..K..........	cytosol
A9RD61	225	K	Predicted protein	PHYPADRAFT_109415	95.358	K(1)VGYTVLK	0.75072	2	1	.......A..K..........	cytosol
A9RD61	232	K	Predicted protein	PHYPADRAFT_109415	105.99	VGYTVLK(1)GDPR	-0.095309	2	1	..........KG.........	cytosol
A9RD61	282	K	Predicted protein	PHYPADRAFT_109415	62.035	FVVAVWK(1)ALESAAK	-0.62616	2	1		cytosol
A9RD80	350	K	Predicted protein	PHYPADRAFT_64365	72.789	TK(1)LLVYK	0.099356	2	1	..........K..V.......	plasma membrane
A9RDB3	46	K	Proteasome subunit beta type	PHYPADRAFT_112163	91.969	ASDK(1)ITELTDNVYLCR	-1.0096	3	1	.......A..K..........	chloroplast
A9RDB3	90	K	Proteasome subunit beta type	PHYPADRAFT_112163	84.169	LATVK(1)TASTLVK	0.50909	2	1	..........K.A........	chloroplast
A9RDB3	97	K	Proteasome subunit beta type	PHYPADRAFT_112163	143.94	TASTLVK(1)ELSYQNK	0.21405	2	1	.........VK..........	chloroplast
A9RDB3	206	K	Proteasome subunit beta type	PHYPADRAFT_112163	71.428	FYAGDK(1)LPLFHEEIAPRPTPIHAN	-0.1529	3	1	.......A..K..........	chloroplast
A9RDE3	77	K	Predicted protein	PHYPADRAFT_158602	59.884	QAVEVFIK(0.955)SVK(0.045)PELK	-0.65538	3	0.954563	.......V..K..........	chloroplast
A9RDE3	114	K	Predicted protein	PHYPADRAFT_158602	45.004	ETIK(1)GGESVNKK	-0.83153	3	0.999885	..........KG.........	chloroplast
A9RDE5	9	K	Predicted protein (Fragment)	PHYPADRAFT_27940	130.83	TLK(1)GNHFDLQVAEDELVSSVK	2.1065	3	1		cytosol
A9RDE5	27	K	Predicted protein (Fragment)	PHYPADRAFT_27940	180.39	GNHFDLQVAEDELVSSVK(1)R	1.8899	3	1	......V...K..........	cytosol
A9RDE5	54	K	Predicted protein (Fragment)	PHYPADRAFT_27940	117.21	VLK(1)DETTMADNK	-0.13234	2	1	........V.K..........	cytosol
A9RDI1	48	K	Predicted protein (Fragment)	PHYPADRAFT_111900	179.5	FDEFNLSHSEK(1)VR	1.687	2	1		cytosol
A9RDI1	152	K	Predicted protein (Fragment)	PHYPADRAFT_111900	79.565	GNAGSHDLK(1)LGTETLEALR	1.597	3	1		cytosol
A9RDI1	296	K	Predicted protein (Fragment)	PHYPADRAFT_111900	48.907	YVPAYK(1)AYLPALYEHGPK	0.41128	3	1	......V...K..........	cytosol
A9RDI7	88	K	Profilin	PHYPADRAFT_174045	89.029	K(1)GPGGCTIR	-0.035777	2	1	..........KG.........	nuclear
A9RDI7	97	K	Profilin	PHYPADRAFT_174045	52.773	K(1)TLSAFVIGLYDEPCTPGECNIAVEK	-2.3987	3	1	..........K...A......	nuclear
A9RDK1	63	K	Nucleosome assembly protein family	NFA1504	84.743	RPVYSK(1)R	-0.56811	2	1	..........K..A.......	nuclear
A9RDK9	94	K	Glyceraldehyde-3-phosphate dehydrogenase	PHYPADRAFT_109421	113.13	DPSEIPWGK(1)HGAEFVVESTGVFTDKEK	-2.8418	4	1	..........K..A.......	cytosol
A9RDK9	110	K	Glyceraldehyde-3-phosphate dehydrogenase	PHYPADRAFT_109421	130.01	HGAEFVVESTGVFTDK(1)EK	1.1874	2	1	..........K..A.......	cytosol
A9RDK9	112	K	Glyceraldehyde-3-phosphate dehydrogenase	PHYPADRAFT_109421	134.87	HGAEFVVESTGVFTDK(0.006)EK(0.994)AAAHFK	0.44837	4	0.994195	..........K.A........	cytosol
A9RDK9	118	K	Glyceraldehyde-3-phosphate dehydrogenase	PHYPADRAFT_109421	88.392	AAAHFK(1)GGAK	-0.61283	2	1	..........K..A.......	cytosol
A9RDK9	123	K	Glyceraldehyde-3-phosphate dehydrogenase	PHYPADRAFT_109421	86.898	K(1)VVISAPSK	-0.033492	2	1		cytosol
A9RDK9	131	K	Glyceraldehyde-3-phosphate dehydrogenase	PHYPADRAFT_109421	51.827	K(0.113)VVISAPSK(0.887)DAPMFVMGVNEEK	1.5583	3	0.886807	.K.....A..K..........	cytosol
A9RDK9	198	K	Glyceraldehyde-3-phosphate dehydrogenase	PHYPADRAFT_109421	155	TVDGPSNK(1)DWR	-0.096783	2	1		cytosol
A9RDK9	219	K	Glyceraldehyde-3-phosphate dehydrogenase	PHYPADRAFT_109421	96.562	SAAANIIPSATGAAK(1)AVGK	1.015	2	1	.........AK..........	cytosol
A9RDK9	255	K	Glyceraldehyde-3-phosphate dehydrogenase	PHYPADRAFT_109421	73.435	LEK(1)PASYATIK	-0.079806	2	1	..........K.A........	cytosol
A9RDK9	263	K	Glyceraldehyde-3-phosphate dehydrogenase	PHYPADRAFT_109421	98.508	LEKPASYATIK(1)AAVK	0.078537	2	1	.......A..KA.........	cytosol
A9RDK9	267	K	Glyceraldehyde-3-phosphate dehydrogenase	PHYPADRAFT_109421	116.24	AAVK(1)EASEGSMK	-0.19947	2	1	..........K.A........	cytosol
A9RDK9	302	K	Glyceraldehyde-3-phosphate dehydrogenase	PHYPADRAFT_109421	45.844	SSVFDAK(1)AGIALSDTFVK	-1.572	2	1	.........AK..........	cytosol
A9RDK9	337	K	Glyceraldehyde-3-phosphate dehydrogenase	PHYPADRAFT_109421	77.776	VVDLILHMAK(1)QGNTQ	-0.68096	2	1		cytosol
A9RDP4	257	K	Predicted protein	PHYPADRAFT_104427	54.259	ISGQK(1)DVDLK	0.15091	2	1		mitochondria
A9RDP4	314	K	Predicted protein	PHYPADRAFT_104427	170.5	HTIQNK(1)LHR	0.16277	3	1		mitochondria
A9RDP4	391	K	Predicted protein	PHYPADRAFT_104427	59.339	QSIDDEGQVILDHFLASK(1)GK	-1.2939	3	1	..........KG.........	mitochondria
A9RDP4	1003	K	Predicted protein	PHYPADRAFT_104427	93.166	LAANK(1)FDGTVK	0.90704	2	1	.......A..K..........	mitochondria
A9RDQ7	4	K	Predicted protein	PHYPADRAFT_201614	60.196	SK(1)AQAVNVALDK	2.2235	2	1		cytosol
A9RDQ7	228	K	Predicted protein	PHYPADRAFT_201614	49.025	SSAELGK(1)TAGK	-2.3789	2	1	..........K.A........	cytosol
A9RDR1	50	K	Catalase	PHYPADRAFT_64727	182.31	GPVLLEDYHLVEK(1)LAQFDR	-0.65097	3	1	..........K.A........	cytosol
A9RDR1	125	K	Catalase	PHYPADRAFT_64727	117.89	GFAVK(1)FYTR	0.63632	2	1	.........VK..........	cytosol
A9RDR1	150	K	Catalase	PHYPADRAFT_64727	55.782	DGIK(1)FPDMIHALKPNPK	0.62221	3	0.999995	.......D..K..........	cytosol
A9RDR1	211	K	Catalase	PHYPADRAFT_64727	58.577	HMEGFGVHTFK(1)LITK	-1.1369	3	1	......V...K..........	cytosol
A9RDR1	215	K	Catalase	PHYPADRAFT_64727	74.415	LITK(1)AGK	-0.57051	2	1	..........KA.........	cytosol
A9RDR1	218	K	Catalase	PHYPADRAFT_64727	102	AGK(1)ETYVK	-0.30062	2	1	........A.K....K.....	cytosol
A9RDR1	223	K	Catalase	PHYPADRAFT_64727	71.98	ETYVK(0.997)FHWK(0.003)PTCGVK	0.81408	3	0.997292	.........VK..........	cytosol
A9RDR1	227	K	Catalase	PHYPADRAFT_64727	52.549	FHWK(1)PTCGVK	0.35692	3	1		cytosol
A9RDR1	424	K	Catalase	PHYPADRAFT_64727	151.07	AVIHK(1)ENNFQQPGVR	0.078369	3	1	......A...K..........	cytosol
A9RDR1	489	K	Catalase	PHYPADRAFT_64727	84.817	IASHFSMK(1)AAM	-1.4191	2	1		cytosol
A9RDR6	24	K	Histone H3	HTR1512	110.12	QLATK(1)AAR	0.59301	2	1	..........K.A........	nuclear
A9RDR6	37	K	Histone H3	HTR1512	87.719	SAPTTGGVK(0.846)K(0.154)PHR	0.10529	2	0.846072	.........VK..........	nuclear
A9RDR6	57	K	Histone H3	HTR1512	146.16	YQK(1)STELLIR	0.2633	2	1		nuclear
A9RDR6	80	K	Histone H3	HTR1512	111.86	EIAQDFK(1)TDLR	0.0082851	2	1	......A...K..........	nuclear
A9RDS2	5	K	Ribosomal protein L19 (Fragment)	PHYPADRAFT_36400	90.986	VSLK(1)LQK	0.099029	2	1		cytosol
A9RDS2	16	K	Ribosomal protein L19 (Fragment)	PHYPADRAFT_36400	114.86	LAASVLK(1)CGER	0.35944	2	1	......A...K..........	cytosol
A9RDS2	46	K	Ribosomal protein L19 (Fragment)	PHYPADRAFT_36400	96.342	LVK(1)DGFVIR	-0.71554	2	1	..........K...V......	cytosol
A9RDS2	92	K	Ribosomal protein L19 (Fragment)	PHYPADRAFT_36400	55.064	LPTK(1)VLWLR	-0.39372	2	1		cytosol
A9RDS2	126	K	Ribosomal protein L19 (Fragment)	PHYPADRAFT_36400	57.174	HMYHDMYMK(1)VK	0.33694	3	1	......D...K..........	cytosol
A9RDS2	128	K	Ribosomal protein L19 (Fragment)	PHYPADRAFT_36400	97.602	VK(1)GNVFK	0.041958	2	1	.........VK..........	cytosol
A9RDS2	133	K	Ribosomal protein L19 (Fragment)	PHYPADRAFT_36400	89.673	GNVFK(1)NK	-0.30305	1	1	..........K...V......	cytosol
A9RDS2	144	K	Ribosomal protein L19 (Fragment)	PHYPADRAFT_36400	82.914	VLMESIHK(1)SK	0.65821	2	1	..........K..A.......	cytosol
A9RDS2	153	K	Ribosomal protein L19 (Fragment)	PHYPADRAFT_36400	144.17	EK(1)TLSDQFEAR	0.99931	2	1	.K.....A..K..........	cytosol
A9RDT6	321	K	Predicted protein	PHYPADRAFT_111967	77.058	AAALK(1)ALR	0.23032	2	1	.......A..KA.........	chloroplast
A9RDU1	119	K	Predicted protein	PHYPADRAFT_112053	67.113	K(0.081)YK(0.919)HTLGGPK	0.63825	3	0.919291		plasma membrane
A9RDU4	812	K	Predicted protein	PHYPADRAFT_64771	79.474	VELTPYHK(1)R	-0.75288	3	1	..........K..V.......	chloroplast
A9RDV0	8	K	Ribulose-phosphate 3-epimerase	PHYPADRAFT_158635	104.22	AQNLEVK(1)VPR	0.50328	2	1		cytosol
A9RDV0	13	K	Ribulose-phosphate 3-epimerase	PHYPADRAFT_158635	92.932	AK(1)IAPSMLSSDFSNLASEAK	-2.7848	2	1	.........AK..........	cytosol
A9RDV0	113	K	Ribulose-phosphate 3-epimerase	PHYPADRAFT_158635	66.023	DNWQELIHK(1)IK	-0.38645	2	1	..........K..A.......	cytosol
A9RDV0	115	K	Ribulose-phosphate 3-epimerase	PHYPADRAFT_158635	74.517	IK(1)AGGMR	-0.036009	2	1	..........KA.........	cytosol
A9RDV3	74	K	Predicted protein	PHYPADRAFT_112228	138.75	GAGAHGYFEVTHDVTDLCK(1)AK	0.37879	3	1	.......D..K..........	extracellular
A9RDV3	76	K	Predicted protein	PHYPADRAFT_112228	66.19	AK(1)LFDEVGKK	0.21933	3	1	.........AK..........	extracellular
A9RDV3	83	K	Predicted protein	PHYPADRAFT_112228	81.296	LFDEVGK(1)K	0.89119	2	1	......D...K..........	extracellular
A9RDV3	84	K	Predicted protein	PHYPADRAFT_112228	68.915	K(1)TPVFAR	-0.69633	2	1	.......V..K..........	extracellular
A9RDV3	138	K	Predicted protein	PHYPADRAFT_112228	47.774	DALK(1)FPDLIHSQK	1.0582	3	1	.......D..K..........	extracellular
A9RDV3	147	K	Predicted protein	PHYPADRAFT_112228	78.513	FPDLIHSQK(1)R	-0.21385	3	1		extracellular
A9RDV3	436	K	Predicted protein	PHYPADRAFT_112228	81.48	EDQGQTAK(1)NIAGHIQGAQEFIIQR	0.40778	3	1	.........AK..........	extracellular
A9RDW7	113	K	Predicted protein (Fragment)	PHYPADRAFT_26250	115.91	VK(1)EVIPSFNENRPQER	0.48905	3	1	.......D..K..........	chloroplast
A9RDW8	39	K	Predicted protein	PHYPADRAFT_112045	111.22	GVTPAVEK(1)FGQSVSYDR	0.72819	2	1	.......A..K..........	cytosol
A9RDW8	94	K	Predicted protein	PHYPADRAFT_112045	85.676	IDDGK(1)FNWR	-0.75959	2	1	.......D..K..........	cytosol
A9RDW8	418	K	Predicted protein	PHYPADRAFT_112045	66.568	AVAIAVSK(1)R	-0.21766	2	1	.......A..K..........	cytosol
A9RDX2	141	K	Predicted protein	PHYPADRAFT_112098	143.02	LTEHYK(1)R	1.1322	2	1		peroxisome
A9RDX2	152	K	Predicted protein	PHYPADRAFT_112098	85.265	GPLIYLK(1)R	-0.97032	2	1		peroxisome
A9RDX2	175	K	Predicted protein	PHYPADRAFT_112098	53.034	INNAIAQALLAK(1)R	1.1458	2	1	.........AK..........	peroxisome
A9RDZ2	119	K	Predicted protein	PHYPADRAFT_174095	60.478	MPHSELK(1)R	0.29533	3	1	..........K...A......	nuclear
A9RE03	4	K	Predicted protein	PHYPADRAFT_64845	189.59	AAK(1)QLAVQVHNAGGTLR	0.35338	2	1		chloroplast
A9RE03	85	K	Predicted protein	PHYPADRAFT_64845	118.24	K(1)AGGHAYSNMAVGYNNVDVDAATR	-1.0685	3	1	.......A..KA.........	chloroplast
A9RE03	236	K	Predicted protein	PHYPADRAFT_64845	67.827	RASSPEDVLK(1)EADVVSLHPVLDK	-1.0162	4	1	..........K.A........	chloroplast
A9RE03	249	K	Predicted protein	PHYPADRAFT_64845	109.42	EADVVSLHPVLDK(1)TTYHLINK	-0.26398	4	1	.......V..K..........	chloroplast
A9RE03	257	K	Predicted protein	PHYPADRAFT_64845	94.66	TTYHLINK(1)ER	0.27837	2	1	..........K...A......	chloroplast
A9RE03	288	K	Predicted protein	PHYPADRAFT_64845	56.719	GPVVDETALVEHLK(1)ANPMFR	1.1788	3	1	......V...K..........	chloroplast
A9RE17	93	K	Predicted protein	PHYPADRAFT_64865	76.478	LALPSK(1)GR	-0.6071	2	1	..........K...A......	chloroplast
A9RE17	229	K	Predicted protein	PHYPADRAFT_64865	49.097	FLEK(1)HGFK	-0.29768	3	1	.....K...EK..........	chloroplast
A9RE24	25	K	Predicted protein	PHYPADRAFT_64873	63.624	VTLSLHLEK(1)K	-0.36692	3	1	..........K...A......	chloroplast
A9RE24	37	K	Predicted protein	PHYPADRAFT_64873	88.495	K(1)YNLPSAGK	-0.58684	2	1	........V.K..........	chloroplast
A9RE24	45	K	Predicted protein	PHYPADRAFT_64873	73.951	YNLPSAGK(1)ALR	0.20512	2	1	..........KA.........	chloroplast
A9RE24	55	K	Predicted protein	PHYPADRAFT_64873	99.044	ICFTYTK(1)QAGEDAAVFAK	-0.017031	2	1	..........K.A........	chloroplast
A9RE38	277	K	Predicted protein	PHYPADRAFT_158652	42.718	PAEAEK(1)TEEK	0.7121	2	1	........A.K....K.....	nuclear
A9RE43	5	K	Predicted protein	PHYPADRAFT_174121	73.039	VLFK(1)VVK	0.29854	2	1		cytosol
A9RE43	12	K	Predicted protein	PHYPADRAFT_174121	71.929	QETK(1)AIDGQKPGTSGLR	0.93489	3	0.999929	..........KA.........	cytosol
A9RE43	54	K	Predicted protein	PHYPADRAFT_174121	119.88	VK(1)GSNIVVSGDGR	0.27092	2	1	.......D..K..........	cytosol
A9RE43	160	K	Predicted protein	PHYPADRAFT_174121	65.887	K(1)ITAYHTADGIPNVDVTK	0.39824	3	1	..........K..A.......	cytosol
A9RE43	206	K	Predicted protein	PHYPADRAFT_174121	61.11	LMK(1)TIFDFTAIK	0.28743	2	1	......V...K..........	cytosol
A9RE43	222	K	Predicted protein	PHYPADRAFT_174121	74.364	DLITNPK(1)FSFCYDALHGVAGVYAK	1.1284	3	1		cytosol
A9RE43	239	K	Predicted protein	PHYPADRAFT_174121	52.172	FSFCYDALHGVAGVYAK(1)K	-0.82445	3	1	.........AK..........	cytosol
A9RE43	240	K	Predicted protein	PHYPADRAFT_174121	72.2	K(1)IFLEELGAK	-0.10854	2	1	......V...K..........	cytosol
A9RE43	285	K	Predicted protein	PHYPADRAFT_174121	49.087	ELVQVMGLGK(1)TQPDEIPEFGAAADGDADR	2.7653	3	1	.........GK..........	cytosol
A9RE43	310	K	Predicted protein	PHYPADRAFT_174121	66.993	TQPDEIPEFGAAADGDADRNMILGK(1)K	-1.0368	3	1	..........K...V......	cytosol
A9RE43	458	K	Predicted protein	PHYPADRAFT_174121	59.796	K(1)LMAHLVDLQSK	-0.30708	3	1	..........K..A.......	cytosol
A9RE44	144	K	ATP-dependent Clp protease proteolytic subunit	PHYPADRAFT_64895	158.56	EVMYHK(1)SNVIR	-0.62736	2	1	......V...K..........	nuclear
A9RE44	164	K	ATP-dependent Clp protease proteolytic subunit	PHYPADRAFT_64895	43.401	SIEQVEK(1)DIDRDR	0.72067	3	1	........V.K..........	nuclear
A9RE46	431	K	Glycosyltransferase	PHYPADRAFT_174128	53.3	GDTTIVSK(1)EELDKK	-0.28916	3	0.999676	........V.K..........	cytosol
A9RE56	382	K	Predicted protein	PHYPADRAFT_64909	56.29	AVEELDAVVGK(1)SR	-0.27396	2	1	..........K...V......	cytosol
A9RE63	129	K	Predicted protein	PHYPADRAFT_112481	62.088	SK(1)GTAEVVFTR	-0.0075951	2	1	..........K..A.......	nuclear
A9RE63	147	K	Predicted protein	PHYPADRAFT_112481	94.791	KPDAVSAMK(1)R	-0.4951	2	1	......V...K..........	nuclear
A9RE67	182	K	RuvB-like helicase	RUVBL1501	41.621	LDPTIYDALMK(1)EK	0.89292	2	1	.......A..K..........	cytosol
A9RE67	274	K	RuvB-like helicase	RUVBL1501	42.336	KTEITDK(1)LR	0.54964	3	0.999766	.........DK..........	cytosol
A9RE68	118	K	Predicted protein	PHYPADRAFT_64924	49.497	TIKPLAENTAPMTEGEAK(1)ALLR	2.9008	3	0.999967	.........AK..........	chloroplast
A9RE68	148	K	Predicted protein	PHYPADRAFT_64924	49.592	LQCDWLLK(1)DAVSVTELSAR	-1.5328	3	1	..........K.A........	chloroplast
A9RE68	162	K	Predicted protein	PHYPADRAFT_64924	60.031	ISK(1)VAEEAENYPYEIQTLDSNK	0.65096	3	1	..........K.A........	chloroplast
A9RE68	211	K	Predicted protein	PHYPADRAFT_64924	128.85	IDQVETK(1)DLTR	0.26468	2	1	.......V..K..........	chloroplast
A9RE70	88	K	Predicted protein (Fragment)	PHYPADRAFT_112456	42.785	DGK(1)PVIVVTSAK	1.74	2	1	.........GK.V........	cytosol
A9RE73	14	K	Predicted protein (Fragment)	PHYPADRAFT_24243	72.2	EVSLSEK(1)ESK	-0.19381	2	1		nuclear
A9RE73	32	K	Predicted protein (Fragment)	PHYPADRAFT_24243	62.024	THK(1)GESQDAALAQLQIESAEAK	1.6203	3	1	..........KG.........	nuclear
A9RE73	51	K	Predicted protein (Fragment)	PHYPADRAFT_24243	90.836	THKGESQDAALAQLQIESAEAK(1)VR	0.63152	3	1	.........AK..........	nuclear
A9RE73	94	K	Predicted protein (Fragment)	PHYPADRAFT_24243	272.95	SHEETANLHLTEK(1)EK	0.034843	2	1		nuclear
A9RE73	99	K	Predicted protein (Fragment)	PHYPADRAFT_24243	55.235	TIK(1)ALEDQK	-1.1769	2	1	..........KA.........	nuclear
A9RE73	105	K	Predicted protein (Fragment)	PHYPADRAFT_24243	109.01	ALEDQK(1)IR	-0.23536	2	1		nuclear
A9RE73	176	K	Predicted protein (Fragment)	PHYPADRAFT_24243	86.772	NLQK(1)SASTNHAK	-0.60119	2	1	..........K.A........	nuclear
A9RE73	187	K	Predicted protein (Fragment)	PHYPADRAFT_24243	51.569	YVK(1)PHFDTIQAK	-0.33268	2	1	.........VK..........	nuclear
A9RE73	207	K	Predicted protein (Fragment)	PHYPADRAFT_24243	45.618	WQK(1)LTEAVAPHLETVK	0.52057	3	1	..........K...A......	nuclear
A9RE73	220	K	Predicted protein (Fragment)	PHYPADRAFT_24243	49.537	LTEAVAPHLETVK(1)NMGVK	-0.15697	3	1	..........K...V......	nuclear
A9RE73	249	K	Predicted protein (Fragment)	PHYPADRAFT_24243	42.785	TVSPYAEAAK(1)EK	2.1339	2	1	.........AK..........	nuclear
A9RE73	251	K	Predicted protein (Fragment)	PHYPADRAFT_24243	99.34	EK(1)SKPYVDK	1.0612	2	0.999954	......A..EK..........	nuclear
A9RE73	258	K	Predicted protein (Fragment)	PHYPADRAFT_24243	59.342	SK(0.162)PYVDK(0.838)ASTFAAPHLER	0.18039	3	0.83848	..........KA.........	nuclear
A9RE83	65	K	Predicted protein	PHYPADRAFT_158670	50.452	NLK(1)PVQPMQPR	-0.90302	2	1	......V...K..........	cytosol
A9RE84	41	K	Predicted protein (Fragment)	PHYPADRAFT_174140	92.247	SLTTVQGLK(1)K	0.00089453	2	1	......V...K..........	chloroplast
A9RE84	42	K	Predicted protein (Fragment)	PHYPADRAFT_174140	152.47	K(1)EFNYNK	0.069772	2	1		chloroplast
A9RE84	48	K	Predicted protein (Fragment)	PHYPADRAFT_174140	68.224	EFNYNK(1)ILK	-1.9676	2	1		chloroplast
A9RE84	99	K	Predicted protein (Fragment)	PHYPADRAFT_174140	60.91	DLIK(1)IHGF	-1.0245	2	1		chloroplast
A9REA3	94	K	Predicted protein	PHYPADRAFT_112570	70.452	ENADGEK(1)SAPLLDVTQHGFFK	-0.52099	3	1	......A..EK..........	cytosol
A9REA3	112	K	Predicted protein	PHYPADRAFT_112570	59.673	VLGK(1)GDLPAQPMVVK	-0.88727	2	1	.........GK..........	cytosol
A9REB5	48	K	Predicted protein (Fragment)	PHYPADRAFT_25543	218.21	ELMEGHTK(1)AGQFVQVK	2.6776	2	1	..........KA.........	cytosol
A9REB5	61	K	Predicted protein (Fragment)	PHYPADRAFT_25543	62.709	FGDSK(1)PAFLAIASAPK	-0.8439	2	1	..........K.A........	cytosol
A9REB5	151	K	Predicted protein (Fragment)	PHYPADRAFT_25543	167.11	SLLEAGFDAHK(1)R	1.1747	3	1	.......D..K..........	cytosol
A9REB5	244	K	Predicted protein (Fragment)	PHYPADRAFT_25543	53.554	EK(1)ILLNF	-1.0905	2	1		cytosol
A9REC2	107	K	Predicted protein	PHYPADRAFT_62219	80.632	SGTEK(1)TLAGIITER	-0.13035	2	1	.....K...EK..........	chloroplast
A9REC2	152	K	Predicted protein	PHYPADRAFT_62219	122.7	LITVSPDTK(1)VLR	-0.24072	2	1	..........K...A......	chloroplast
A9REC2	174	K	Predicted protein	PHYPADRAFT_62219	62.466	HIPVVEGK(1)GMK	0.45005	2	1	......V...K..........	chloroplast
A9REC2	177	K	Predicted protein	PHYPADRAFT_62219	49.298	GMK(1)GMVSIGDVVR	-0.37841	2	1	..........KG.........	chloroplast
A9REE3	237	K	Predicted protein	PHYPADRAFT_158682	45.661	VHHDLDVAAAK(1)R	-1.3475	3	1	.........AK..........	nuclear
A9REE3	239	K	Predicted protein	PHYPADRAFT_158682	174.86	RK(1)PIVTESK	-0.53797	3	1	.......A..K..........	nuclear
A9REE3	246	K	Predicted protein	PHYPADRAFT_158682	51.252	RKPIVTESK(1)YK	-1.0298	3	0.999981	......V...K..........	nuclear
A9REE3	274	K	Predicted protein	PHYPADRAFT_158682	68.445	VAEPGVDSLHLEDHEHIGSHVDQK(1)K	-1.3648	3	1	.......V..K..........	nuclear
A9REE3	283	K	Predicted protein	PHYPADRAFT_158682	107.2	SVSK(1)SSYEMHSSK	0.011563	2	1	........V.K..........	nuclear
A9REE3	292	K	Predicted protein	PHYPADRAFT_158682	211.49	SSYEMHSSK(1)SQTQEKPK	-0.47735	3	1		nuclear
A9REE3	300	K	Predicted protein	PHYPADRAFT_158682	80.316	SQTQEK(0.035)PK(0.915)SK(0.049)PSTAETQK	0.52037	3	0.915419		nuclear
A9REE3	381	K	Predicted protein	PHYPADRAFT_158682	86.911	VK(1)EFIGSGEQR	0.30704	2	1	......D...K..........	nuclear
A9REE3	392	K	Predicted protein	PHYPADRAFT_158682	53.317	VK(1)DLIGGGK	2.0207	2	1	.........VK..........	nuclear
A9REE3	399	K	Predicted protein	PHYPADRAFT_158682	113.27	VKDLIGGGK(1)QK	0.40216	2	1	.........GK..........	nuclear
A9REE3	401	K	Predicted protein	PHYPADRAFT_158682	48.423	QK(1)INDLVHR	-0.065056	3	1		nuclear
A9REE3	442	K	Predicted protein	PHYPADRAFT_158682	73.499	QGDNLTK(1)IAR	-1.1918	2	1	..........K.A........	nuclear
A9REG3	201	K	Predicted protein	PHYPADRAFT_109427	81.346	SIGQNANPAELK(1)FAHK	0.76882	2	1		chloroplast
A9REG6	41	K	Proteasome subunit alpha type	PHYPADRAFT_112471	173.72	SK(1)THVVLATVNK	-0.18703	3	1	..........K...V......	chloroplast
A9REG6	61	K	Proteasome subunit alpha type	PHYPADRAFT_112471	141.89	ASSELSSYQK(1)K	-0.24767	2	1		chloroplast
A9REG6	184	K	Proteasome subunit alpha type	PHYPADRAFT_112471	66.387	KFESFMDCSK(1)VELVR	-1.3467	3	0.999845	.......D..K..........	chloroplast
A9REN6	72	K	Predicted protein	PHYPADRAFT_109429	40.614	KQAELDSTVTDAPAK(1)AAK	0.50022	3	0.999905	.......A..KA.........	cytosol
A9REN6	75	K	Predicted protein	PHYPADRAFT_109429	58.167	AAK(1)FALR	0.44826	2	1	.........AK..........	cytosol
A9REN6	349	K	Predicted protein	PHYPADRAFT_109429	79.036	HK(1)EVADFLGGR	0.074455	3	1	..........K..A.......	cytosol
A9REN8	69	K	Peptidyl-prolyl cis-trans isomerase	PHYPADRAFT_174196	97.635	FAELAVGK(1)R	0.75776	2	1	.........GK.....K....	nuclear
A9REN8	81	K	Peptidyl-prolyl cis-trans isomerase	PHYPADRAFT_174196	81.263	K(0.008)EFSK(0.992)IVK	0.50551	2	0.992377		nuclear
A9REN8	150	K	Peptidyl-prolyl cis-trans isomerase	PHYPADRAFT_174196	67.418	GSVSLVALDPTRPPPK(1)SK	0.13669	3	1	..........K...V......	nuclear
A9REN8	210	K	Peptidyl-prolyl cis-trans isomerase	PHYPADRAFT_174196	89.468	IHNVK(1)VVNENTSSPYFQVAK	0.6332	3	1	.........VK..........	nuclear
A9REN8	237	K	Peptidyl-prolyl cis-trans isomerase	PHYPADRAFT_174196	173.79	AVVAEK(1)GFNRPYEK	-0.49872	2	1	......V...K..........	nuclear
A9REN8	245	K	Peptidyl-prolyl cis-trans isomerase	PHYPADRAFT_174196	101.32	GFNRPYEK(1)VLISK	-0.069791	2	1		nuclear
A9REN8	250	K	Peptidyl-prolyl cis-trans isomerase	PHYPADRAFT_174196	77.14	VLISK(1)CGELR	-1.4889	2	1		nuclear
A9REQ0	261	K	Lon protease homolog (Fragment)	PHYPADRAFT_112893	111.07	ELGLETDDK(1)TALTAK	-0.91052	2	1	..........K.A........	cytosol
A9REQ0	563	K	Lon protease homolog (Fragment)	PHYPADRAFT_112893	56.258	NLQK(1)HIER	0.28628	2	1		cytosol
A9REQ0	842	K	Lon protease homolog (Fragment)	PHYPADRAFT_112893	51.445	MVIFPSGNK(1)R	3.9436	2	1		cytosol
A9REQ5	43	K	Predicted protein	PHYPADRAFT_113036	202.39	AAGSAVNQLLGIK(1)GASAETNK	0.84165	2	1	..........K.A........	mitochondria
A9RES5	170	K	Predicted protein	PHYPADRAFT_109430	106.76	GQGK(1)SFQCELVMSK	-0.14144	2	1	.........GK..........	chloroplast
A9RES5	217	K	Predicted protein	PHYPADRAFT_109430	63.961	EAADIIK(1)K	-0.54116	2	1	.......D..K..........	chloroplast
A9RES5	218	K	Predicted protein	PHYPADRAFT_109430	182.31	K(0.998)GK(0.002)MCALFINDLDAGAGR	-1.7888	2	0.997621	......D...K..........	chloroplast
A9RES5	331	K	Predicted protein	PHYPADRAFT_109430	55.755	LDNVHDDDVVK(1)LVDK	2.489	3	1	.......D..K..........	chloroplast
A9RES5	376	K	Predicted protein	PHYPADRAFT_109430	138.03	NLVNSK(1)DGPPTFQKPAMTIEK	-0.77024	3	1	.......V..K..........	chloroplast
A9RES5	384	K	Predicted protein	PHYPADRAFT_109430	134.25	DGPPTFQK(1)PAMTIEK	0.38269	2	1	..........K.A........	chloroplast
A9RES5	407	K	Predicted protein	PHYPADRAFT_109430	139.49	LMEYGDMLVQEQQNVK(1)R	-0.33965	3	1	.........VK..........	chloroplast
A9RET4	81	K	Predicted protein	PHYPADRAFT_113041	107.56	LTSGYK(1)DNK	-1.7783	2	1		chloroplast
A9REV4	174	K	Predicted protein	PHYPADRAFT_65203	75.109	MIQFK(1)EK	0.42913	2	1	.........FK..........	chloroplast
A9REW3	121	K	Predicted protein	PHYPADRAFT_65214	47.639	AVADALKDIEVEK(1)IR	-0.53101	3	0.999648	........V.K..........	chloroplast
A9REW3	205	K	Predicted protein	PHYPADRAFT_65214	121.6	SELYIDNEK(1)K	0.46738	2	1	.......D..K..........	chloroplast
A9REW5	11	K	Nucleoside diphosphate kinase	NDPK2b	130.56	SYVMVK(1)PDGVQR	-2.4115	2	1	..........K...V......	cytosol
A9REW5	30	K	Nucleoside diphosphate kinase	NDPK2b	95.502	K(1)GFQLIGLK	-0.59677	2	1	..........KG.........	cytosol
A9REW5	44	K	Nucleoside diphosphate kinase	NDPK2b	151.73	TPK(1)ELAEEHYGELK	0.74182	2	1	..........K..A.......	cytosol
A9REW5	55	K	Nucleoside diphosphate kinase	NDPK2b	142.39	ELAEEHYGELK(0.979)EK(0.021)PFYGK	1.673	3	0.97861		cytosol
A9REW5	57	K	Nucleoside diphosphate kinase	NDPK2b	49.058	EK(1)PFYGK	0.6193	2	1		cytosol
A9REW5	88	K	Nucleoside diphosphate kinase	NDPK2b	186.85	K(1)LIGATNPLNAEPGTIR	-1.1135	2	1	..........K...A......	cytosol
A9REX5	17	K	Predicted protein (Fragment)	PHYPADRAFT_112930	49.333	LEGVNK(1)PELLPK	1.2466	2	1	........V.K..........	cytosol
A9REX5	44	K	Predicted protein (Fragment)	PHYPADRAFT_112930	162.41	IK(1)NAVESLEQDTGYK	0.18051	3	1	..........K.A........	cytosol
A9REX5	57	K	Predicted protein (Fragment)	PHYPADRAFT_112930	220.85	NAVESLEQDTGYK(1)LR	-0.41347	3	1	......D...K..........	cytosol
A9REX5	119	K	Predicted protein (Fragment)	PHYPADRAFT_112930	94.662	LAGK(1)YGNK	0.3907	2	1	.........GK..........	cytosol
A9REZ6	502	K	Predicted protein	PHYPADRAFT_174245	54.898	GK(1)LTVTDDDVIEK	0.71167	2	1	.........GK..........	cytosol
A9REZ6	513	K	Predicted protein	PHYPADRAFT_174245	159.18	LTVTDDDVIEK(1)SNLSR	1.114	2	1	......D...K..........	cytosol
A9REZ6	800	K	Predicted protein	PHYPADRAFT_174245	49.3	LAEAVDK(1)VK	1.0764	2	1	.......A..K..........	cytosol
A9REZ6	802	K	Predicted protein	PHYPADRAFT_174245	76.815	VK(1)VSEFSPK	0.98513	2	1	.......D..K..........	cytosol
A9REZ6	813	K	Predicted protein	PHYPADRAFT_174245	61.344	QGVK(1)IVTDEK	2.8372	2	1	.........VK..........	cytosol
A9REZ6	846	K	Predicted protein	PHYPADRAFT_174245	78.192	TLDEGVK(1)K	-0.11508	2	1	......D...K..........	cytosol
A9REZ6	892	K	Predicted protein	PHYPADRAFT_174245	43.594	NYSVPEVDK(0.071)LK(0.929)AK	1.2257	3	0.92895	.......D..K..........	cytosol
A9REZ6	894	K	Predicted protein	PHYPADRAFT_174245	88.35	AK(1)FIAGR	0.13516	2	1	.........AK..........	cytosol
A9RF02	66	K	Predicted protein (Fragment)	PHYPADRAFT_112861	123.19	VTDETGASAFSLINK(1)ATGQALR	-0.99342	3	1	..........KA.........	cytosol
A9RF12	802	K	Predicted protein (Fragment)	PHYPADRAFT_20669	162.37	LNVLVESNEK(1)AFDAR	0.60238	2	1	..........KA.........	cytosol
A9RF33	46	K	Predicted protein (Fragment)	PHYPADRAFT_112810	94.688	STAGLK(1)LVDR	-0.098716	2	1	.......A..K..........	chloroplast
A9RF65	16	K	Predicted protein	PHYPADRAFT_113418	72.891	SSEGAGK(1)VEAGTR	-0.23677	2	1	..........K..A.......	cytosol
A9RF65	57	K	Predicted protein	PHYPADRAFT_113418	74.92	EVVTTFK(1)GK	-0.14693	2	1	......V...K..........	cytosol
A9RF65	68	K	Predicted protein	PHYPADRAFT_113418	52.202	GK(0.039)PVSATLPFK(0.961)VQLMTPGEESR	2.007	3	0.961156	.........FK..........	cytosol
A9RF93	59	K	Predicted protein	PHYPADRAFT_201802	46.016	NLK(1)LVAR	-1.0909	2	1	..........K..A.......	endoplasmic reticulum
A9RF95	129	K	Predicted protein	PHYPADRAFT_62233	152.34	DGGLVLVTGATGGVGK(1)R	0.56173	2	1	.........GK.V........	chloroplast
A9RF95	210	K	Predicted protein	PHYPADRAFT_62233	56.569	YYQGIK(1)FFDPEVK	-0.38388	2	1	.........IK..........	chloroplast
A9RF95	217	K	Predicted protein	PHYPADRAFT_62233	84.375	FFDPEVK(1)GDTPEAVEYR	0.66321	2	1	......D...K..........	chloroplast
A9RF95	237	K	Predicted protein	PHYPADRAFT_62233	116.03	IK(1)QYASLPSESR	0.083195	2	1	..........K..A.......	chloroplast
A9RF95	409	K	Predicted protein	PHYPADRAFT_62233	60.064	FEYDEK(1)LNPK	-0.86781	2	1		chloroplast
A9RF95	478	K	Predicted protein	PHYPADRAFT_62233	127.02	LK(1)AEDLVR	0.14368	2	1	..........KA.........	chloroplast
A9RF95	573	K	Predicted protein	PHYPADRAFT_62233	56.043	DYEPFFSK(1)LK	0.87375	2	1		chloroplast
A9RF95	581	K	Predicted protein	PHYPADRAFT_62233	97.797	TGITGK(1)EALNQAEVAV	0.28331	2	1	..........K.A........	chloroplast
A9RFA0	18	K	Predicted protein	PHYPADRAFT_113286	73.082	GHPGCGK(1)TTVSR	-0.29077	2	1	.........GK..........	nuclear
A9RFA0	36	K	Predicted protein	PHYPADRAFT_113286	63.091	ALHCPVVDK(1)DDIR	0.015206	3	1	.......V..K..........	nuclear
A9RFA0	178	K	Predicted protein	PHYPADRAFT_113286	88.224	YAGCFEYSMGSTK(1)K	-0.82808	2	1	..........K...V......	nuclear
A9RFC1	23	K	Predicted protein (Fragment)	PHYPADRAFT_113207	56.139	K(1)YGEIIDAVIMK	-1.1084	2	1		nuclear
A9RFC1	34	K	Predicted protein (Fragment)	PHYPADRAFT_113207	40.547	KYGEIIDAVIMK(1)DR	0.63577	3	0.99982	......A...K..........	nuclear
A9RFC2	59	K	Predicted protein (Fragment)	PHYPADRAFT_113118	74.537	IDTEK(1)YPELASR	-0.35731	2	1	.....K...EK..........	chloroplast
A9RFC2	79	K	Predicted protein (Fragment)	PHYPADRAFT_113118	41.242	ALPTMVLFK(1)GGK	1.3925	2	1	..........K...V......	chloroplast
A9RFC6	66	K	Predicted protein	PHYPADRAFT_65371	111.62	AEEGADGAVDTVFTQK(1)EIHQK	-0.26478	3	1	......V...K..........	chloroplast
A9RFC6	71	K	Predicted protein	PHYPADRAFT_65371	94.487	EIHQK(1)VMSLDYSQLK	0.50333	3	1		chloroplast
A9RFC6	81	K	Predicted protein	PHYPADRAFT_65371	68.044	VMSLDYSQLK(1)AEIK	2.1687	2	1	..........KA.........	chloroplast
A9RFC6	255	K	Predicted protein	PHYPADRAFT_65371	72.922	K(1)HSYASILR	0.98555	2	1	.......A..K..........	chloroplast
A9RFC8	523	K	Predicted protein	PHYPADRAFT_158752	78.401	EHDFVIANHK(1)EAEK	-1.9569	3	1	..........K.A........	chloroplast
A9RFC9	283	K	Predicted protein	PHYPADRAFT_113309	82.831	K(1)TEGVDLLK	-0.73291	2	1	......D...K..........	cytosol
A9RFC9	566	K	Predicted protein	PHYPADRAFT_113309	84.817	FGQADK(0.001)EK(0.999)R	-0.052634	3	0.999099	......A..EK..........	cytosol
A9RFC9	585	K	Predicted protein	PHYPADRAFT_113309	196.37	NQADSVVYQTEK(1)QLK	-0.33582	2	1		cytosol
A9RFD8	76	K	V-type proton ATPase subunit a	PHYPADRAFT_113417	110.08	YFHDQITK(1)AGR	-0.10317	2	1	......D...K..........	cytosol
A9RFD8	342	K	V-type proton ATPase subunit a	PHYPADRAFT_113417	88.633	AAHDSNSQVNTIFQVLHTK(1)ESPPSYFETNK	-0.73243	4	1	......V...K..........	cytosol
A9RFD8	636	K	V-type proton ATPase subunit a	PHYPADRAFT_113417	68.657	RQHMQK(1)LQGR	-0.78541	3	1		cytosol
A9RFE0	102	K	Eukaryotic translation initiation factor 3 subunit C	PHYPADRAFT_65385	79.451	QLEK(1)VNR	-1.2125	2	1	..........K...V......	cytosol
A9RFE0	248	K	Eukaryotic translation initiation factor 3 subunit C	PHYPADRAFT_65385	119.41	LK(1)EVILAR	0.68478	2	1	......D...K..........	cytosol
A9RFE0	411	K	Eukaryotic translation initiation factor 3 subunit C	PHYPADRAFT_65385	46.001	LGDMK(1)AAAR	-3.5169	2	1	..........K.A........	cytosol
A9RFE0	570	K	Eukaryotic translation initiation factor 3 subunit C	PHYPADRAFT_65385	109.44	VK(1)ELLAQGVQQSR	-0.022494	2	1	..........K...A......	cytosol
A9RFE9	140	K	SSADH	ALDH5B	112.42	VYGDIIPSPFPEK(1)R	0.42436	2	1	..........K...V......	cytosol
A9RFE9	283	K	SSADH	ALDH5B	71.296	GVLAGK(1)YR	-2.0487	2	1	......V...K..........	cytosol
A9RFF7	99	K	Predicted protein	PHYPADRAFT_113141	107.03	EIAAYDIQTK(1)R	0.83341	2	1	......D...K..........	cytosol
A9RFF7	170	K	Predicted protein	PHYPADRAFT_113141	77.124	K(1)FTDTGNFTLR	-0.73699	2	1		cytosol
A9RFF9	81	K	Predicted protein	PHYPADRAFT_174301	79.492	AK(1)LILVEDPAAR	0.65579	2	1	.........AK..........	cytosol
A9RFG7	44	K	Eukaryotic translation initiation factor 3 subunit A	PHYPADRAFT_113179	60.019	AWQK(1)TLEK	-3.1255	2	1	.......A..K..........	cytosol
A9RFG7	67	K	Eukaryotic translation initiation factor 3 subunit A	PHYPADRAFT_113179	118.71	FAK(1)DGLIQYR	0.27082	2	1	.........AK..........	cytosol
A9RFG7	265	K	Eukaryotic translation initiation factor 3 subunit A	PHYPADRAFT_113179	72.031	SIEDIHGLMSMVK(1)R	1.3935	3	1	.........VK..........	cytosol
A9RFG7	309	K	Eukaryotic translation initiation factor 3 subunit A	PHYPADRAFT_113179	78.556	SYNK(1)NLTAK	0.49232	2	1	..........K...A......	cytosol
A9RFG7	336	K	Eukaryotic translation initiation factor 3 subunit A	PHYPADRAFT_113179	62.813	K(1)HGAHHFELEMEKDR	-0.57369	4	0.999999	..........K..A.......	cytosol
A9RFG7	519	K	Eukaryotic translation initiation factor 3 subunit A	PHYPADRAFT_113179	65.241	VK(1)THLAILAK	1.4938	3	1	..........K...A......	cytosol
A9RFG7	607	K	Eukaryotic translation initiation factor 3 subunit A	PHYPADRAFT_113179	128.36	LTEEAEAK(1)R	-0.40031	2	1	.........AK..........	cytosol
A9RFG7	686	K	Eukaryotic translation initiation factor 3 subunit A	PHYPADRAFT_113179	79.451	K(0.011)LQK(0.989)LAK	-0.66451	2	0.988883	..........K.A........	cytosol
A9RFG7	712	K	Eukaryotic translation initiation factor 3 subunit A	PHYPADRAFT_113179	49.149	EEERPLIEEAYHK(1)R	0.042487	3	1	.......A..K..........	cytosol
A9RFG7	743	K	Eukaryotic translation initiation factor 3 subunit A	PHYPADRAFT_113179	155.88	KQHETDVVEK(1)HR	-0.90033	3	1	......D...K..........	cytosol
A9RFG7	753	K	Eukaryotic translation initiation factor 3 subunit A	PHYPADRAFT_113179	104.22	MGEDK(1)EIFQR	-1.3877	2	1	.........DK..........	cytosol
A9RFG7	796	K	Eukaryotic translation initiation factor 3 subunit A	PHYPADRAFT_113179	51.335	RK(0.159)K(0.841)EYFK	0.50891	3	0.840527		cytosol
A9RFG7	842	K	Eukaryotic translation initiation factor 3 subunit A	PHYPADRAFT_113179	109.48	LEEIAQK(1)QR	-1.7421	2	1		cytosol
A9RFI4	82	K	Predicted protein	PHYPADRAFT_174311	84.743	NLSVK(1)YLR	-0.1123	2	1	.........VK..........	nuclear
A9RFI4	196	K	Predicted protein	PHYPADRAFT_174311	108.81	LSPSLAFK(1)R	0.47296	2	1	.........FK..........	nuclear
A9RFI4	231	K	Predicted protein	PHYPADRAFT_174311	71.03	VK(1)LGYDSDVR	1.2496	2	1	......D...K..........	nuclear
A9RFK0	286	K	Predicted protein (Fragment)	PHYPADRAFT_113231	74.516	DPLPQSGK(1)NFYLLIETTGSNETHDKEK	-0.34017	4	1	.........GK..........	cytosol
A9RFK0	453	K	Predicted protein (Fragment)	PHYPADRAFT_113231	41.724	FK(1)ALLDPK	-0.2102	2	1	..........KA.........	cytosol
A9RFL2	378	K	Ubiquinone biosynthesis monooxygenase COQ6, mitochondrial	COQ6	40.626	VLQK(1)GVETGHDIGQIDLLEEYER	-0.71437	3	1	..........KG.........	"endoplasmic reticulum, plasma membrane"
A9RFL7	22	K	Chlorophyll a-b binding protein, chloroplastic (Fragment)	PHYPADRAFT_52279	46.259	IYLPEGLLAK(1)DEIPEYLTGEVPGDYGYDPFGLSK	2.0244	3	1	.........AK..........	cytosol
A9RFL7	137	K	Chlorophyll a-b binding protein, chloroplastic (Fragment)	PHYPADRAFT_52279	124.07	STNK(1)SPLGSDLDR	0.22487	2	1		cytosol
A9RFM6	358	K	Predicted protein	PHYPADRAFT_113401	60.398	SLMVGLGLK(1)R	0.2991	2	1		plasma membrane
A9RFM8	104	K	Arl5-family small GTPase	Arl5A1	54.486	ISIIK(1)DELFK	-0.90731	2	1	.........IK..........	cytosol
A9RFN8	120	K	Predicted protein	PHYPADRAFT_113212	74.415	VVEK(1)YGR	-0.26504	2	1	.......V..K..........	nuclear
A9RFQ6	61	K	Arl8-family small GTPase	Arl8A3	72.365	VSK(1)GNVTIK	0.64822	2	1	..........KG.........	nuclear
A9RFQ6	139	K	Arl8-family small GTPase	Arl8A3	70.449	IDK(0.022)PEAISK(0.978)QALIDQMDITGLNDR	0.080392	3	0.97786	.K.....A..K..........	nuclear
A9RFR6	372	K	Uncharacterized protein	PHYPADRAFT_113584	74.611	LYAVATVPQAK(1)R	0.44362	2	1	.........AK..........	chloroplast
A9RFR6	388	K	Uncharacterized protein	PHYPADRAFT_113584	57.175	GGK(1)TIVFTQTK	-0.15953	2	1	.........GK..........	chloroplast
A9RFR6	532	K	Uncharacterized protein	PHYPADRAFT_113584	46.88	ASTESATDVIK(1)R	-1.2538	2	1	.......D..K..........	chloroplast
A9RFT7	524	K	Uncharacterized protein	PHYPADRAFT_201901	73.273	LK(1)LVGTPLTHER	0.22513	3	1	.......V..K..........	chloroplast
A9RFU9	65	K	Uncharacterized protein	PHYPADRAFT_201920	66.19	VEK(1)FLFEGK	0.21684	2	1	........V.K..........	cytoskeleton
A9RFU9	121	K	Uncharacterized protein	PHYPADRAFT_201920	41.115	DECAYQEMITHLPLCSIPNPK(1)K	-1.5236	3	1	..........K...V......	cytoskeleton
A9RFU9	122	K	Uncharacterized protein	PHYPADRAFT_201920	71.279	K(1)VLVVGGGDGGVLR	-0.14657	2	1	..........K...V......	cytoskeleton
A9RFV7	6	K	Uncharacterized protein	PHYPADRAFT_174407	65.252	AGLIK(1)NLR	2.1568	2	1		"cytosol, nuclear"
A9RFW2	1623	K	Clathrin heavy chain	PHYPADRAFT_158810	44.71	EYSSK(1)VDDLIK	0.58569	2	1		cytosol
A9RFW9	110	K	Uncharacterized protein	PHYPADRAFT_113688	366.14	TTGAYSHSQGIK(1)VCR	0.31083	2	1	.........IK..........	cytosol
A9RFX1	58	K	Uncharacterized protein (Fragment)	PHYPADRAFT_113647	70.089	YEAVLK(1)SLSTK	0.054413	2	1	.......A..K..........	cytosol
A9RFX1	86	K	Uncharacterized protein (Fragment)	PHYPADRAFT_113647	46.953	SNSSIPDK(1)GVVTVPAESSK	0.67834	2	1	..........KG.........	cytosol
A9RFX1	254	K	Uncharacterized protein (Fragment)	PHYPADRAFT_113647	51.436	SNDGGK(1)RPYR	-0.74393	3	1	.......D..K..........	cytosol
A9RFX1	300	K	Uncharacterized protein (Fragment)	PHYPADRAFT_113647	82.426	LFAK(1)SLEK	-0.12952	2	1	.........AK..........	cytosol
A9RFX1	304	K	Uncharacterized protein (Fragment)	PHYPADRAFT_113647	61.657	SLEK(1)YISLVDAAK	-1.3799	2	1		cytosol
A9RFY1	74	K	Alpha-amylase	PHYPADRAFT_113780	168.5	DLYSLNTPYGK(1)DGELR	1.8683	2	1	.........GK..........	nuclear
A9RFY4	305	K	Uncharacterized protein	PHYPADRAFT_65610	50.127	LK(1)SPVVR	-2.5563	2	1	..........K...V......	nuclear
A9RFY5	12	K	Uncharacterized protein	PHYPADRAFT_174431	76.221	IREYDSK(1)R	-0.66676	3	1		chloroplast
A9RFY5	16	K	Uncharacterized protein	PHYPADRAFT_174431	101.64	ILK(1)EHLK	-0.28401	2	1		chloroplast
A9RFY5	65	K	Uncharacterized protein	PHYPADRAFT_174431	80.014	LVVKPDMLFGK(1)R	-0.046686	3	1	.........GK..........	chloroplast
A9RFY5	91	K	Uncharacterized protein	PHYPADRAFT_174431	92.247	LGK(1)EVEMSGTK	-0.14956	2	1	.........GK.V........	chloroplast
A9RFY5	226	K	Uncharacterized protein	PHYPADRAFT_174431	112.42	GELDDTALFK(1)NTQK	0.027051	2	1	.......A..K..........	chloroplast
A9RFY5	257	K	Uncharacterized protein	PHYPADRAFT_174431	90.05	MDEK(1)TGASLK	-0.6539	2	1	..........K..A.......	chloroplast
A9RFY5	367	K	Uncharacterized protein	PHYPADRAFT_174431	112.36	EKESQLK(1)AAR	-0.7964	2	1	..........K.A........	chloroplast
A9RFY5	384	K	Uncharacterized protein	PHYPADRAFT_174431	80.014	RGGPNYQK(1)GLAK	0.74946	2	1	..........K..A.......	chloroplast
A9RFZ3	23	K	Uncharacterized protein	PHYPADRAFT_113773	100.11	VSVTGAEAPEAK(1)PK	0.0048108	2	1	.........AK..........	cytosol
A9RFZ3	40	K	Uncharacterized protein	PHYPADRAFT_113773	76.759	DK(0.995)K(0.005)PVVHGGAQGGAK	0.2189	3	0.994621	......V...K..........	cytosol
A9RFZ3	53	K	Uncharacterized protein	PHYPADRAFT_113773	45.614	DKKPVVHGGAQGGAK(1)K	0.41048	3	0.999811	.........AK..........	cytosol
A9RFZ3	58	K	Uncharacterized protein	PHYPADRAFT_113773	73.499	K(1)ESGLGLAFK	0.24665	2	1	........V.K..........	cytosol
A9RFZ3	114	K	Uncharacterized protein	PHYPADRAFT_113773	91.069	DFFDK(1)EIK	0.50973	2	1	......D...K..........	cytosol
A9RFZ3	117	K	Uncharacterized protein	PHYPADRAFT_113773	83.948	DFFDKEIK(1)K	-0.64861	3	0.999623	......D...K..........	cytosol
A9RFZ3	258	K	Uncharacterized protein	PHYPADRAFT_113773	88.819	GVK(1)SEVEK	-0.26601	2	1	.........VK..........	cytosol
A9RFZ3	459	K	Uncharacterized protein	PHYPADRAFT_113773	122.79	ALLEK(1)AR	0.35464	2	1	.....K...EK..........	cytosol
A9RG15	248	K	Probable alanine--tRNA ligase, chloroplastic	PHYPADRAFT_174459	125.97	NK(1)NIDTGLGLER	0.13793	2	1		chloroplast
A9RG15	389	K	Probable alanine--tRNA ligase, chloroplastic	PHYPADRAFT_174459	100.74	IYNELK(1)R	-0.72934	2	1		chloroplast
A9RG15	825	K	Probable alanine--tRNA ligase, chloroplastic	PHYPADRAFT_174459	68.751	VLVASLDK(1)IDAESLK	-1.319	2	1	..........K..A.......	chloroplast
A9RG23	56	K	Uncharacterized protein	PHYPADRAFT_113440	41.796	MHQGFK(1)IAYK	1.0481	3	1	..........K.A........	cytosol
A9RG31	7	K	Uncharacterized protein	PHYPADRAFT_158849	194.48	AANSAK(1)SARPVEGR	4.1356	2	1		cytosol
A9RG31	16	K	Uncharacterized protein	PHYPADRAFT_158849	47.154	K(0.756)GAK(0.244)DESIAK	-2.0096	3	0.756005	..........K.A........	cytosol
A9RG31	58	K	Uncharacterized protein	PHYPADRAFT_158849	87.824	GEQQNNGDTLSK(1)EVK	0.27752	2	1	......D...K..........	cytosol
A9RG31	91	K	Uncharacterized protein	PHYPADRAFT_158849	90.05	ISNFGYK(1)AAGK	-0.1223	2	1	..........K.A........	cytosol
A9RG31	95	K	Uncharacterized protein	PHYPADRAFT_158849	87.352	AAGK(1)TVQVHDGDTLWGLAMK	1.065	3	1	.........GK.V........	cytosol
A9RG64	276	K	Uncharacterized protein	PHYPADRAFT_174501	42.336	AIYDSIVK(1)HK	0.46334	3	1	......D...K..........	chloroplast
A9RG64	517	K	Uncharacterized protein	PHYPADRAFT_174501	42.338	EHLPK(1)FYVPK	2.6416	3	1	..........K..V.......	chloroplast
A9RG70	891	K	Cation-transporting ATPase	PHYPADRAFT_113743	67.334	QLTPVEVK(1)R	0.38956	2	1	.........VK..........	plasma membrane
A9RG73	15	K	Uncharacterized protein	PHYPADRAFT_174515	122.01	GLDEDFQAAAAAAK(1)ELK	0.20438	2	1	........A.K....K.....	mitochondria
A9RG73	18	K	Uncharacterized protein	PHYPADRAFT_174515	57.936	ELK(0.963)TK(0.037)PSDDDLLILYALYK	-1.1245	3	0.962896	......A...K..........	mitochondria
A9RG73	20	K	Uncharacterized protein	PHYPADRAFT_174515	77.746	TK(1)PSDDDLLILYALYK	0.75141	2	1		mitochondria
A9RG73	40	K	Uncharacterized protein	PHYPADRAFT_174515	103.88	VATVGK(1)VDTSCPGMFDFK	1.309	2	1	.........GK..........	mitochondria
A9RG73	52	K	Uncharacterized protein	PHYPADRAFT_174515	84.173	VDTSCPGMFDFK(1)GK	-0.56456	2	1	..........K..A.......	mitochondria
A9RG73	56	K	Uncharacterized protein	PHYPADRAFT_174515	123.99	AK(1)WNAWK	0.90361	2	1	.........AK..........	mitochondria
A9RG73	72	K	Uncharacterized protein	PHYPADRAFT_174515	60.161	KAEDKSPEDAK(1)R	1.3317	3	0.999975	.........AK..........	mitochondria
A9RG73	78	K	Uncharacterized protein	PHYPADRAFT_174515	79.492	RDYILK(1)VQQLQEA	0.74226	2	1		mitochondria
A9RG78	54	K	Uncharacterized protein	PHYPADRAFT_104499	56.404	ILAK(1)VIEYCK	-0.41087	2	1	.........AK..........	cytosol
A9RG78	60	K	Uncharacterized protein	PHYPADRAFT_104499	55.62	VIEYCK(0.962)YHVENQK(0.038)PSDDKQATPEEEIK	0.5343	4	0.96159	..........K..V.......	cytosol
A9RG78	67	K	Uncharacterized protein	PHYPADRAFT_104499	63.181	YHVENQK(1)PSDDK	1.4863	2	1	......V...K..........	cytosol
A9RG78	123	K	Uncharacterized protein	PHYPADRAFT_104499	143.67	NLLDLTCQTVADMIK(1)GK	-0.62159	2	1	.......D..K..........	cytosol
A9RG78	125	K	Uncharacterized protein	PHYPADRAFT_104499	79.427	GK(1)TPEEIRK	-0.39016	2	1	.........GK..........	cytosol
A9RG78	137	K	Uncharacterized protein	PHYPADRAFT_104499	114.96	TFNIK(1)NDFTPEEEEEVRR	2.3544	3	1	.........IK..........	cytosol
A9RG91	16	K	Uncharacterized protein	PHYPADRAFT_158886	50.04	SAEQAPAVVPETLLK(1)K	-2.1125	2	1		cytosol
A9RG91	28	K	Uncharacterized protein	PHYPADRAFT_158886	41.257	K(0.004)RDEQWAAAK(0.996)SSQLAAAK	1.0658	4	0.996261	.K.....A..K..........	cytosol
A9RG91	36	K	Uncharacterized protein	PHYPADRAFT_158886	102.53	SSQLAAAK(1)SR	1.1118	2	1	........A.K....K.....	cytosol
A9RG91	68	K	Uncharacterized protein	PHYPADRAFT_158886	104.11	ELISLK(1)R	-0.35546	2	1	..........K..A.......	cytosol
A9RG91	74	K	Uncharacterized protein	PHYPADRAFT_158886	76.073	LK(1)GGFYVEPEPK	-0.13803	2	1	.......A..K..........	cytosol
A9RG91	100	K	Uncharacterized protein	PHYPADRAFT_158886	128.52	GINDMHPK(1)VR	0.38518	2	1	......D...K..........	cytosol
A9RG91	144	K	Uncharacterized protein	PHYPADRAFT_158886	170.61	RVEPYVTYGYPNLK(1)TVR	0.38327	2	1		cytosol
A9RG91	235	K	Uncharacterized protein	PHYPADRAFT_158886	93.143	EAK(1)LNNLVR	-0.11021	2	1		cytosol
A9RGA1	414	K	HD2 type histone deacetylase	HDT1501	86.548	GTPTAPPTTPVSEK(1)K	0.9897	2	1	.......V..K..........	nuclear
A9RGA1	420	K	HD2 type histone deacetylase	HDT1501	41.383	FGQYK(1)CTGCDR	0.28826	2	1		nuclear
A9RGB0	36	K	Uncharacterized protein	PHYPADRAFT_113487	65.374	DLDK(1)NSPHPATILGR	-0.68186	3	1	.......D..K..........	plasma membrane
A9RGB0	215	K	Uncharacterized protein	PHYPADRAFT_113487	40.086	SAEPLNFTITTK(0.999)IAPSGFK(0.001)GEDEK	0.35034	3	0.999235	..........K.A........	plasma membrane
A9RGB0	222	K	Uncharacterized protein	PHYPADRAFT_113487	51.463	IAPSGFK(1)GEDEK	0.664	2	1	..........KG.........	plasma membrane
A9RGB0	339	K	Uncharacterized protein	PHYPADRAFT_113487	110.93	LQVEGPENWFK(1)R	-1.279	2	1	..........K.A........	plasma membrane
A9RGB0	395	K	Uncharacterized protein	PHYPADRAFT_113487	150.36	FNQHVVK(1)CK	-0.44082	2	1	.........VK..........	plasma membrane
A9RGB1	184	K	Uncharacterized protein	PHYPADRAFT_104506	103.43	YFK(1)HSGVVTNK	-0.55535	2	1	..........K...V......	extracellular
A9RGB1	192	K	Uncharacterized protein	PHYPADRAFT_104506	73.593	HSGVVTNK(1)CDPYFDQK	1.6843	3	1	......V...K..........	extracellular
A9RGB9	85	K	Uncharacterized protein (Fragment)	PHYPADRAFT_52515	55.011	SCDLAKPLSDAK(1)IPYK	-0.090089	3	0.999961	.........AK..........	cytosol
A9RGB9	89	K	Uncharacterized protein (Fragment)	PHYPADRAFT_52515	66.692	IPYK(1)IHIVK	0.3867	2	1	..........K...V......	cytosol
A9RGB9	94	K	Uncharacterized protein (Fragment)	PHYPADRAFT_52515	143.5	IHIVK(1)DHDMK	-1.6231	2	1	.........VK..........	cytosol
A9RGB9	125	K	Uncharacterized protein (Fragment)	PHYPADRAFT_52515	76.847	GFGASK(1)R	-0.99745	2	1	..........K.A........	cytosol
A9RGD1	172	K	Elongation factor 1-alpha	PHYPADRAFT_104509	142.12	FDEISK(1)EVSTYLK	0.63695	2	1	......D...K..........	cytosol
A9RGD1	179	K	Elongation factor 1-alpha	PHYPADRAFT_104509	60.478	EVSTYLK(1)K	0.52658	2	1		cytosol
A9RGE1	149	K	Uncharacterized protein	PHYPADRAFT_158917	54.722	LK(1)DVEYPK	0.66306	2	1	.......V..K..........	cytosol
A9RGE1	170	K	Uncharacterized protein	PHYPADRAFT_158917	107.21	AAVAGDLEK(1)AETMFSELIEEDPK	-0.28831	3	1	.......D..K..........	cytosol
A9RGG9	14	K	Predicted protein	PHYPADRAFT_109446	94.059	AAPADKVGDVEEK(1)K	0.34665	2	1	..........K.A........	mitochondria
A9RGG9	15	K	Predicted protein	PHYPADRAFT_109446	135.95	VGDVEEK(0.199)K(0.801)APAAAGAEEK	-0.83639	2	0.801179	..........K..A.......	mitochondria
A9RGG9	245	K	Predicted protein	PHYPADRAFT_109446	89.344	ILLRDGADK(1)DEKDAEGR	0.31897	3	0.999979	......D...K..........	mitochondria
A9RGG9	319	K	Predicted protein	PHYPADRAFT_109446	180.76	NGAAVTLQNLDGK(1)TPIDVAK	-0.52416	3	1	.........GK..........	mitochondria
A9RGG9	326	K	Predicted protein	PHYPADRAFT_109446	190.35	TPIDVAK(1)LNNQDK	-0.26377	2	1	.........AK..........	mitochondria
A9RGG9	332	K	Predicted protein	PHYPADRAFT_109446	176.86	LNNQDK(1)VLQLLEK	-0.75715	3	1	.........DK..........	mitochondria
A9RGJ6	15	K	Predicted protein	PHYPADRAFT_174644	64.476	GLTNDVPSTVSSQK(1)K	2.6174	2	1	......V...K..........	chloroplast
A9RGJ6	156	K	Predicted protein	PHYPADRAFT_174644	61.593	HGGIGTLLVK(1)K	-0.87575	3	1	.........VK..........	chloroplast
A9RGJ6	257	K	Predicted protein	PHYPADRAFT_174644	108.32	LDQDILTPLAGK(1)K	-1.5114	3	1	.........GK..........	chloroplast
A9RGJ6	325	K	Predicted protein	PHYPADRAFT_174644	106.87	VHPTAK(1)LGPNVSVSANAR	-0.52556	3	1	.........AK..........	chloroplast
A9RGJ6	374	K	Predicted protein	PHYPADRAFT_174644	53.891	STLGK(1)WAR	0.22103	2	1	..........K.A........	chloroplast
A9RGK0	204	K	Predicted protein	PHYPADRAFT_174645	56.956	EVALGTSIDK(1)IK	-2.0628	2	1	.........DK..........	chloroplast
A9RGK0	275	K	Predicted protein	PHYPADRAFT_174645	111.26	AGSNTPAPPK(1)ER	-0.34065	2	1	.......A..K..........	chloroplast
A9RGK0	339	K	Predicted protein	PHYPADRAFT_174645	53.493	WAVSK(1)DHAR	-0.068745	3	1	..........K..A.......	chloroplast
A9RGK0	424	K	Predicted protein	PHYPADRAFT_174645	47.334	AAFK(1)AVGDGK	0.82578	2	1	.......A..KA.........	chloroplast
A9RGK0	430	K	Predicted protein	PHYPADRAFT_174645	72.2	AVGDGK(1)GTAK	0.38422	2	1	..........K..A.......	chloroplast
A9RGK0	631	K	Predicted protein	PHYPADRAFT_174645	157.75	HDQK(1)EGLIR	0.13159	2	1		chloroplast
A9RGK0	1038	K	Predicted protein	PHYPADRAFT_174645	149.73	YAISADEFTPDMVGAK(1)SR	1.0146	2	1	.........AK..........	chloroplast
A9RGK0	1087	K	Predicted protein	PHYPADRAFT_174645	65.022	DVATEIASLSK(1)QLADGDFSK	-0.14391	3	1	..........K..A.......	chloroplast
A9RGK0	1096	K	Predicted protein	PHYPADRAFT_174645	86.463	QLADGDFSK(1)LK	1.9135	2	1	.......D..K...A......	chloroplast
A9RGK0	1108	K	Predicted protein	PHYPADRAFT_174645	100.69	ETVLNLK(1)APPALVEELK	0.47056	2	1	......V...K..........	chloroplast
A9RGK0	1242	K	Predicted protein	PHYPADRAFT_174645	103.83	VLGYPSK(1)R	0.16441	2	1		chloroplast
A9RGK0	1305	K	Predicted protein	PHYPADRAFT_174645	128.06	TILTK(1)IAQAGYDIEK	2.2546	2	1	..........K.A........	chloroplast
A9RGK0	1315	K	Predicted protein	PHYPADRAFT_174645	78.272	IAQAGYDIEK(1)LLGSAQDIEGVIK	1.6504	3	1	.......D..K..........	chloroplast
A9RGL6	19	K	Predicted protein	PHYPADRAFT_202190	154.24	NVLLLDSEGK(1)R	0.84806	2	1	.........GK.V........	chloroplast
A9RGL6	36	K	Predicted protein	PHYPADRAFT_202190	85.355	LADK(1)LAYEK	0.74058	2	1	........A.K....K.....	chloroplast
A9RGL6	41	K	Predicted protein	PHYPADRAFT_202190	53.567	LAYEK(1)SVFTK	0.79576	2	1	.K.....A..K..........	chloroplast
A9RGL6	46	K	Predicted protein	PHYPADRAFT_202190	90.37	SVFTK(1)TQR	-1.1765	2	1	.......V..K..........	chloroplast
A9RGM4	178	K	Predicted protein	PHYPADRAFT_202204	99.568	RFVK(1)SVSEK	-0.12211	2	1	.........VK..........	chloroplast
A9RGM6	21	K	Predicted protein	PHYPADRAFT_114028	48.115	VLVEK(1)IVPPTR	0.47175	2	1	......V...K..........	cytosol
A9RGM8	23	K	Predicted protein (Fragment)	PHYPADRAFT_113937	93.345	VSDPVPEGFK(1)R	-0.43007	2	1	..........K..V.......	chloroplast
A9RGM9	196	K	Predicted protein	PHYPADRAFT_104532	129.46	IYALQYHPEVTHSEK(1)GTETLR	0.5581	3	1	..........KG.........	chloroplast
A9RGM9	385	K	Predicted protein	PHYPADRAFT_104532	58.723	SHHNVGGLPENMK(1)LK	-0.30833	3	1	..........K...V......	chloroplast
A9RGM9	387	K	Predicted protein	PHYPADRAFT_104532	83.948	LK(1)LVEPLK	0.31618	2	1		chloroplast
A9RGM9	480	K	Predicted protein	PHYPADRAFT_104532	89.886	TVGVQGDK(1)R	-0.33982	2	1	......V...K..........	chloroplast
A9RGP3	142	K	Predicted protein	PHYPADRAFT_158977	121.64	CTTK(1)AFKPK	-0.15922	2	0.999995	..........KA.........	nuclear
A9RGQ8	133	K	Predicted protein	PHYPADRAFT_113891	67.704	ELLEVIEHK(1)R	-0.15068	3	1	......V...K..........	cytosol
A9RGQ8	264	K	Predicted protein	PHYPADRAFT_113891	59.931	FLK(1)EDSAVK	2.7067	2	1	..........K...A......	cytosol
A9RGQ8	298	K	Predicted protein	PHYPADRAFT_113891	86.463	K(1)SHELEGVIK	0.10141	3	1	......D...K..........	cytosol
A9RGQ8	354	K	Predicted protein	PHYPADRAFT_113891	66.004	ITAEADK(1)DIQTK	-1.4539	2	1	........A.K....K.....	cytosol
A9RGR3	66	K	Thioredoxin	PHYPADRAFT_113971	102.46	KYDGK(1)LK	-0.68325	2	0.999993	..........K...V......	chloroplast
A9RGR3	71	K	Thioredoxin	PHYPADRAFT_113971	60.542	VVK(1)VETDPNPTLVEEYK	0.15165	2	1	.........VK..........	chloroplast
A9RGR3	114	K	Thioredoxin	PHYPADRAFT_113971	62.861	YEGAISLAK(1)IESMLK	0.13397	2	1	.........AK..........	chloroplast
A9RGR3	120	K	Thioredoxin	PHYPADRAFT_113971	76.134	IESMLK(1)K	0.50221	2	1		chloroplast
A9RGT5	73	K	Predicted protein	PHYPADRAFT_113859	85.813	KEEVK(1)VR	0.65952	2	1	..........K...V......	chloroplast
A9RGU9	44	K	Predicted protein	PHYPADRAFT_104542	90.348	LVGIGK(1)QHTYVETDSVR	0.82352	3	1	......V...K..........	cytosol
A9RGU9	151	K	Predicted protein	PHYPADRAFT_104542	112.83	IMESK(1)INDTK	0.24911	2	1		cytosol
A9RGU9	225	K	Predicted protein	PHYPADRAFT_104542	71.872	INSSGFGPSVDADIFK(0.063)PK(0.937)AR	-0.75842	3	0.937191	..........KA.........	cytosol
A9RGU9	243	K	Predicted protein	PHYPADRAFT_104542	56.043	GGMQLGK(1)STK	1.3675	2	1	.........GK..........	cytosol
A9RGV1	301	K	Predicted protein	PHYPADRAFT_113976	120.65	IASVTK(1)R	-1.3354	2	1	......A...K..........	cytosol
A9RGV9	196	K	Thioredoxin reductase	PHYPADRAFT_159009	42.287	ASK(1)IMQAR	0.70558	2	1	..........K...A......	cytosol
A9RHM7	56	K	Predicted protein	PHYPADRAFT_202568	60.91	AAPAVAAK(1)K	-0.45695	2	1	.........AK..........	chloroplast
A9RHM7	77	K	Predicted protein	PHYPADRAFT_202568	99.5	YSEFLNAVK(1)GGK	0.40592	2	1	..........K...V......	chloroplast
A9RHM7	88	K	Predicted protein	PHYPADRAFT_202568	84.41	FAK(1)DGTTLQLTAIDGK	-0.57993	2	1	.........AK..........	chloroplast
A9RHM7	101	K	Predicted protein	PHYPADRAFT_202568	127.36	DGTTLQLTAIDGK(1)R	2.2964	2	1	..........K.A........	chloroplast
A9RHM7	181	K	Predicted protein	PHYPADRAFT_202568	75.3	SK(1)FQEVPDTGVTFADVAGADQAK	-0.28216	3	1	..........K...V......	chloroplast
A9RHM7	213	K	Predicted protein	PHYPADRAFT_202568	167.56	LELQEVVDFLK(1)NPDK	-0.55298	3	1	.......D..K..........	chloroplast
A9RHM7	217	K	Predicted protein	PHYPADRAFT_202568	76.942	NPDK(1)YTALGAK	-1.6977	2	1	..........K..A.......	chloroplast
A9RHM7	224	K	Predicted protein	PHYPADRAFT_202568	65.773	YTALGAK(1)IPK	-0.5486	2	1	.........AK..........	chloroplast
A9RHM7	227	K	Predicted protein	PHYPADRAFT_202568	112.12	IPK(1)GCLLVGPPGTGK	-0.44503	2	1	..........KG.........	chloroplast
A9RHM7	239	K	Predicted protein	PHYPADRAFT_202568	74.141	GCLLVGPPGTGK(1)TLLAR	-0.64829	2	1	..........K...A......	chloroplast
A9RHM7	280	K	Predicted protein	PHYPADRAFT_202568	67.032	VRDLFEK(1)AK	0.11466	2	1	..........K..A.......	chloroplast
A9RHM7	284	K	Predicted protein	PHYPADRAFT_202568	135.57	AK(1)APCIVFIDEIDAVGR	0.42863	3	1	.......A..KA.........	chloroplast
A9RHM7	383	K	Predicted protein	PHYPADRAFT_202568	81.017	TLAK(1)DVDFEK	0.14811	2	1	.........AK..........	chloroplast
A9RHM7	389	K	Predicted protein	PHYPADRAFT_202568	109.71	DVDFEK(1)IAR	-0.55701	2	1	..........K.A........	chloroplast
A9RHM7	419	K	Predicted protein	PHYPADRAFT_202568	100.23	RELK(1)EISK	0.50178	2	1		chloroplast
A9RHM7	423	K	Predicted protein	PHYPADRAFT_202568	130.15	EISK(1)DEIADALER	2.8359	2	1	..........K...A......	chloroplast
A9RHM7	440	K	Predicted protein	PHYPADRAFT_202568	76.332	K(1)NAVVSEEKR	-0.0081782	2	0.999997	..........K.A........	chloroplast
A9RHM7	448	K	Predicted protein	PHYPADRAFT_202568	123.51	NAVVSEEK(1)R	1.1876	2	1	......V...K..........	chloroplast
A9RHM7	605	K	Predicted protein	PHYPADRAFT_202568	54.094	AK(1)TIMETHIDILHK	0.092868	3	1	.........AK..........	chloroplast
A9RHM8	55	K	Predicted protein	PHYPADRAFT_114628	129.38	GIHALSAK(1)ATDEYELAR	-0.28814	3	1	.........AK..........	cytosol
A9RHM8	66	K	Predicted protein	PHYPADRAFT_114628	132.31	K(0.193)K(0.807)VADFINAPSDR	-0.063377	2	0.807364	..........K.A........	cytosol
A9RHM8	309	K	Predicted protein	PHYPADRAFT_114628	108.56	YLYDSLSK(1)VPGVR	-0.077244	2	1	......D...K..........	cytosol
A9RHN4	52	K	Predicted protein	PHYPADRAFT_114420	77.124	VGHDK(1)LIGEIIR	-1.1561	3	1	......V...K..........	chloroplast
A9RHN4	222	K	Predicted protein	PHYPADRAFT_114420	179.66	TPRPVAEK(1)LAADTPLLTGQR	-0.62583	3	1	..........K.A........	chloroplast
A9RHN4	310	K	Predicted protein	PHYPADRAFT_114420	97.068	EESVMK(1)R	-0.66258	2	1	........V.K..........	chloroplast
A9RHN4	516	K	Predicted protein	PHYPADRAFT_114420	216.72	DALAETDKITLEVAK(1)LLR	0.17786	3	1	.........AK..........	chloroplast
A9RHN4	568	K	Predicted protein	PHYPADRAFT_114420	77.325	ATGSEGQK(1)ITYNIIK	-0.66125	2	1		chloroplast
A9RHN4	575	K	Predicted protein	PHYPADRAFT_114420	115.71	ITYNIIK(1)QR	-0.037416	2	1	.........IK..........	chloroplast
A9RHN4	606	K	Predicted protein	PHYPADRAFT_114420	50.354	K(1)LYDDLTAGFR	0.9884	2	1		chloroplast
A9RHN7	20	K	GTP-binding nuclear protein	PHYPADRAFT_55364	129.38	LVIVGDGGTGK(1)TTFVK	1.7818	2	1	..........K...V......	cytosol
A9RHN7	34	K	GTP-binding nuclear protein	PHYPADRAFT_55364	133.99	HLTGEFEK(1)K	0.20015	2	1	......G..EK..........	cytosol
A9RHN7	68	K	GTP-binding nuclear protein	PHYPADRAFT_55364	96.673	FYCWDTAGQEK(1)FGGLR	-0.43105	2	1	......A..EK..........	cytosol
A9RHN7	96	K	GTP-binding nuclear protein	PHYPADRAFT_55364	103.44	LTYK(1)NVPTWHR	2.4807	2	1		cytosol
A9RHN7	120	K	GTP-binding nuclear protein	PHYPADRAFT_55364	92.439	VCENIPIVLCGNK(1)VDVK	0.28588	3	1	..........K..V.......	cytosol
A9RHN7	131	K	GTP-binding nuclear protein	PHYPADRAFT_55364	113.41	AK(1)QVTFHR	-0.89617	3	1	.........AK..........	cytosol
A9RHN7	139	K	GTP-binding nuclear protein	PHYPADRAFT_55364	201.38	K(0.225)K(0.775)NLQYYEISAK	0.087272	2	0.774561		cytosol
A9RHN7	156	K	GTP-binding nuclear protein	PHYPADRAFT_55364	151.3	SNYNFEK(1)PYLYLAR	-0.95827	2	1		cytosol
A9RHR1	94	K	Predicted protein	PHYPADRAFT_114453	51.073	NEK(1)GQLGHGDTFTR	1.4235	3	1	..........KG.........	nuclear
A9RHR1	121	K	Predicted protein	PHYPADRAFT_114453	100.19	VVK(1)AALGR	0.7678	2	1	..........K.A........	nuclear
A9RHR4	34	K	Predicted protein (Fragment)	PHYPADRAFT_114497	83.856	STSK(1)CDPLISEGAK	-0.2683	2	1		chloroplast
A9RHR4	87	K	Predicted protein (Fragment)	PHYPADRAFT_114497	182.82	GLSAGK(1)GYVDVSTVDDETSK	0.2665	2	1	.........GK..........	chloroplast
A9RHR4	101	K	Predicted protein (Fragment)	PHYPADRAFT_114497	143.57	GYVDVSTVDDETSK(1)AIAEAVR	-0.2514	3	1	..........K..A.......	chloroplast
A9RHR4	109	K	Predicted protein (Fragment)	PHYPADRAFT_114497	103.13	K(1)TGAEFLEAPVSGSK	-2.0017	2	1	..........K..A.......	chloroplast
A9RHR4	124	K	Predicted protein (Fragment)	PHYPADRAFT_114497	147.67	K(1)PAVDGTLIFLTAGDKPLFER	-1.4895	3	1	..........K.A........	chloroplast
A9RHR4	139	K	Predicted protein (Fragment)	PHYPADRAFT_114497	118.32	KPAVDGTLIFLTAGDK(1)PLFER	0.17588	3	1	.......A..K..........	chloroplast
A9RHR4	154	K	Predicted protein (Fragment)	PHYPADRAFT_114497	75.5	ASPMLDVMGK(1)SK	-0.57538	2	1	......D...K..........	chloroplast
A9RHR4	233	K	Predicted protein (Fragment)	PHYPADRAFT_114497	166.48	GPSMVEGQYPTAFPLK(1)HQQK	0.18081	3	1	......A...K..........	chloroplast
A9RHR4	237	K	Predicted protein (Fragment)	PHYPADRAFT_114497	98.523	HQQK(1)DLR	2.3907	2	1		chloroplast
A9RHR6	84	K	Predicted protein	PHYPADRAFT_175076	98.135	SVPLSK(1)LTDNFLDGTSSVYLEELQR	-0.034779	3	1	......V...K..........	mitochondria
A9RHR6	251	K	Predicted protein	PHYPADRAFT_175076	56.527	DNIETQRPGK(1)YGPSR	-0.058228	2	1	.........GK.....K....	mitochondria
A9RHR6	257	K	Predicted protein	PHYPADRAFT_175076	86.794	K(1)AVILDR	-0.1146	2	1	..........KA.........	mitochondria
A9RHR6	397	K	Predicted protein	PHYPADRAFT_175076	105.51	IHLSLVANPSHLEAVDPVVIGK(1)TR	-0.19817	4	1	..........K..A.......	mitochondria
A9RHR6	401	K	Predicted protein	PHYPADRAFT_175076	193.96	AK(1)QYYSNDKDR	0.51212	2	1	.........AK..........	mitochondria
A9RHR6	552	K	Predicted protein	PHYPADRAFT_175076	69.815	NHPPALDSYMK(1)R	-0.79421	3	1	......D...K..........	mitochondria
A9RHR6	558	K	Predicted protein	PHYPADRAFT_175076	215.62	LIDEK(1)HLSQEEVSDLQNNVFR	-0.52604	3	1		mitochondria
A9RHR6	582	K	Predicted protein	PHYPADRAFT_175076	112.13	ILNEEFDK(1)SK	-0.28428	2	1	.........DK..........	mitochondria
A9RHR6	584	K	Predicted protein	PHYPADRAFT_175076	93.495	SK(1)EYVPSTR	-1.7816	2	1	.......D..K..........	mitochondria
A9RHR6	700	K	Predicted protein	PHYPADRAFT_175076	180.24	HSVVHDQK(1)TGEK	-0.14792	2	1	......V...K..........	mitochondria
A9RHR6	871	K	Predicted protein	PHYPADRAFT_175076	147.04	HK(1)SCVSNLSEFDDVQGHPGFDK	-0.6417	4	1	..........K..V.......	mitochondria
A9RHR6	891	K	Predicted protein	PHYPADRAFT_175076	133.48	SCVSNLSEFDDVQGHPGFDK(1)QGTR	-0.11672	3	1	.........DK..........	mitochondria
A9RHR6	901	K	Predicted protein	PHYPADRAFT_175076	124.25	LIK(0.999)DK(0.001)NDHGEVEESIR	0.38883	3	0.99935	.........IK..........	mitochondria
A9RHR6	998	K	Predicted protein	PHYPADRAFT_175076	56.547	GK(1)FEDIK	0.20098	2	1	.........GK..........	mitochondria
A9RHR6	1031	K	Predicted protein	PHYPADRAFT_175076	146.53	YVGRPPAAATATGFGSVHAQEQIELVQK(1)SMQK	0.45597	4	1	........V.K..........	mitochondria
A9RHR8	117	K	Predicted protein (Fragment)	PHYPADRAFT_26038	66.387	K(0.998)LPLK(0.002)ILGDGELDFK	-3.2276	3	0.998224		chloroplast
A9RHV4	188	K	Predicted protein	PHYPADRAFT_114623	68.329	ALK(1)TTGGDIVSAIMDLTG	-0.46941	2	1	......V...K..........	cytosol
A9RHX4	44	K	Sar1-family small GTPase	Sar11	142.23	DEK(1)LGQHQPTQYPTSEELSINR	0.47917	3	1		cytosol
A9RHX4	67	K	Sar1-family small GTPase	Sar11	66.708	FK(1)AFDLGGHTIAR	0.24563	3	1	..........KA.........	cytosol
A9RHX4	177	K	Sar1-family small GTPase	Sar11	68.557	K(1)MGYGEGFK	-1.0794	2	1	........V.K..........	cytosol
A9RHY0	123	K	Predicted protein	PHYPADRAFT_66462	77.282	KINLNQK(1)R	-0.74867	2	1	..........K..A.......	mitochondria
A9RHY0	185	K	Predicted protein	PHYPADRAFT_66462	48.532	SVGAYADVEK(1)VK	1.3087	2	1	......A..EK..........	mitochondria
A9RHY0	273	K	Predicted protein	PHYPADRAFT_66462	90.614	LDVVYGTQEK(1)K	1.2722	2	1	......G..EK..........	mitochondria
A9RHY5	9	K	Predicted protein	PHYPADRAFT_106946	94.767	AVAQPEVK(1)LFGR	-0.052161	2	1		cytosol
A9RHY5	183	K	Predicted protein	PHYPADRAFT_106946	82.261	GSSNSYAIK(1)K	0.25098	2	1	.........IK..........	cytosol
A9RHY7	404	K	Predicted protein	PHYPADRAFT_66470	104.11	AK(1)LFYLR	0.67258	2	1	.........AK..........	cytosol
A9RHY9	94	K	Predicted protein	PHYPADRAFT_175112	92.866	K(1)HVLLEKPPAR	-0.13704	3	0.99971	.......A..K..........	chloroplast
A9RHY9	100	K	Predicted protein	PHYPADRAFT_175112	48.423	HVLLEK(1)PPAR	0.091814	3	1	..........K..A.......	chloroplast
A9RHZ0	54	K	Predicted protein (Fragment)	PHYPADRAFT_36025	89.231	K(1)SILK(1)TVAEDAK	2.2801	2	1	.......D..K..........	cytosol
A9RHZ0	166	K	Predicted protein (Fragment)	PHYPADRAFT_36025	85.554	YIDMSVK(1)GQLDR	0.61523	2	1	......D...K..........	cytosol
A9RI02	285	K	Predicted protein	PHYPADRAFT_66246	74.165	LK(1)AVELLGR	-0.22348	2	1	......D...K..........	nuclear
A9RI02	319	K	Predicted protein	PHYPADRAFT_66246	87.149	FSDK(1)VADVR	-0.29332	2	1	..........K.A........	nuclear
A9RI02	880	K	Predicted protein	PHYPADRAFT_66246	130.41	TSDADK(1)AHLR	0.22679	3	1	.......D..K..........	nuclear
A9RI02	889	K	Predicted protein	PHYPADRAFT_66246	68.224	LAAAK(1)GVLR	0.33397	2	1	.K.....A..K..........	nuclear
A9RI02	928	K	Predicted protein	PHYPADRAFT_66246	85.265	K(1)IHHYLK	0.57651	2	1	......A...K..........	nuclear
A9RI02	1046	K	Predicted protein	PHYPADRAFT_66246	98.676	ALIHQESDGK(1)NEAAK	0.043393	3	1	.........GK.....K....	nuclear
A9RI02	1186	K	Predicted protein	PHYPADRAFT_66246	76.82	ASEVVASK(1)LNAADVK	1.0246	2	1	..........K..A.......	nuclear
A9RI18	73	K	Predicted protein (Fragment)	PHYPADRAFT_114508	50.149	NFLDESDPK(1)ER	-0.9679	2	1	..........K...A......	chloroplast
A9RI21	80	K	Predicted protein	PHYPADRAFT_114376	58.32	EK(1)AMAELIDAIK	-0.14904	2	1	......A..EK..........	chloroplast
A9RI21	90	K	Predicted protein	PHYPADRAFT_114376	123.55	AMAELIDAIK(0.999)STK(0.001)PDNFTPR	-0.88962	3	0.998819	.......D..K..........	chloroplast
A9RI21	93	K	Predicted protein	PHYPADRAFT_114376	72.848	STK(1)PDNFTPR	-0.34697	2	1		chloroplast
A9RI27	582	K	Predicted protein	PHYPADRAFT_114643	108.1	LQAQK(1)EEEVAR	0.94037	2	1	..........K...V......	"nuclear, plasma membrane"
A9RI50	59	K	Predicted protein	PHYPADRAFT_109466	115.54	QAYAVSSK(1)AGHQTSAESWGTGR	0.60556	3	1	..........KA.........	chloroplast
A9RI50	122	K	Predicted protein	PHYPADRAFT_109466	140.98	VNLNQK(1)R	-0.53774	2	1	..........K..A.......	chloroplast
A9RI50	145	K	Predicted protein	PHYPADRAFT_109466	81.329	GHK(1)IEQVPEVPLVLSDGAEAIEK	0.42567	3	1	..........K...V......	chloroplast
A9RI50	171	K	Predicted protein	PHYPADRAFT_109466	66.299	TSAAVK(1)LLK	1.3181	2	1	.......A..K..........	chloroplast
A9RI50	174	K	Predicted protein	PHYPADRAFT_109466	99.941	LLK(1)TLGAYTDVEK	0.019908	2	1	......V...K..........	chloroplast
A9RI50	184	K	Predicted protein	PHYPADRAFT_109466	116.03	TLGAYTDVEK(1)VK	0.55001	2	1	..........K..A.......	chloroplast
A9RI50	219	K	Predicted protein	PHYPADRAFT_109466	116	RGPLVVYGTEGAK(1)LVK	-0.64118	2	1	.........AK..........	chloroplast
A9RI50	257	K	Predicted protein	PHYPADRAFT_109466	105.46	FIVWTK(1)SAFEK	2.2694	2	1	..........K.A........	chloroplast
A9RI50	262	K	Predicted protein	PHYPADRAFT_109466	160.79	SAFEK(1)LDDIFGTQEK	0.7785	2	1	.....K...EK..........	chloroplast
A9RI50	272	K	Predicted protein	PHYPADRAFT_109466	111.63	LDDIFGTQEK(1)K	0.082304	2	1	......G..EK..........	chloroplast
A9RI50	278	K	Predicted protein	PHYPADRAFT_109466	116.54	K(1)DYILPR	0.6636	2	1		chloroplast
A9RI50	309	K	Predicted protein	PHYPADRAFT_109466	97.271	IINSDEVQSVVRPTK(1)VDTK	0.11885	3	1	......V...K..........	chloroplast
A9RI50	330	K	Predicted protein	PHYPADRAFT_109466	119.74	NLGALLK(1)LNPYAK	1.2011	2	1	.......A..K..........	chloroplast
A9RI50	336	K	Predicted protein	PHYPADRAFT_109466	61.161	LNPYAK(1)TAR	-0.38916	2	1	.........AK..........	chloroplast
A9RI50	356	K	Predicted protein	PHYPADRAFT_109466	119.34	VEK(1)LQSK	0.38246	2	1	.....K...EK..........	chloroplast
A9RI50	365	K	Predicted protein	PHYPADRAFT_109466	72.321	SQLK(1)PEEK	0.6528	2	1		chloroplast
A9RI50	369	K	Predicted protein	PHYPADRAFT_109466	63.16	RSQLK(0.001)PEEK(0.999)ELIK	1.3199	4	0.998567		chloroplast
A9RI50	374	K	Predicted protein	PHYPADRAFT_109466	66.504	K(1)QGASWYK	0.68832	2	1	..........K..A.......	chloroplast
A9RI65	64	K	Citrate synthase	PHYPADRAFT_114451	107.65	KYEIPISEGGTVK(1)ATDFK	0.19775	3	1	..........KA.........	chloroplast
A9RI65	96	K	Citrate synthase	PHYPADRAFT_114451	92.866	SK(1)ISYIDGDK	0.12237	2	1	.......V..K..........	chloroplast
A9RI65	104	K	Citrate synthase	PHYPADRAFT_114451	52.576	ISYIDGDK(1)GILR	0.59062	2	1	.......D..K..........	chloroplast
A9RI65	400	K	Citrate synthase	PHYPADRAFT_114451	102.52	AALADEYFVK(1)R	-0.7412	2	1	.........VK..........	chloroplast
A9RI65	481	K	Citrate synthase	PHYPADRAFT_114451	87.667	TMAETTEK(1)LSK	2.0349	2	1		chloroplast
A9RI65	484	K	Citrate synthase	PHYPADRAFT_114451	99.539	LSK(1)ISVSNATK	0.58311	2	1	..........K..V.......	chloroplast
A9RI67	107	K	Beta-galactosidase	PHYPADRAFT_175047	68.224	YDLVK(1)FIK	-0.81057	2	1	.......D..K..........	chloroplast
A9RI67	399	K	Beta-galactosidase	PHYPADRAFT_175047	97.635	IATVQFK(1)GK	1.3097	2	1	..........K..A.......	chloroplast
A9RI67	710	K	Beta-galactosidase	PHYPADRAFT_175047	117.89	GAYDADK(1)CR	-0.4125	2	1	.......D..K..........	chloroplast
A9RI70	173	K	Predicted protein	PHYPADRAFT_159190	96.745	K(0.091)WEK(0.909)GVELLDR	-0.98287	3	0.908563	..........KG.........	chloroplast
A9RI80	210	K	Predicted protein	PHYPADRAFT_66330	55.261	LGEELAALK(1)SK	-0.17284	2	1	.K.....A..K..........	chloroplast
A9RI80	273	K	Predicted protein	PHYPADRAFT_66330	106.38	FK(1)ATPLPSFYAEGPPK	1.3449	2	1	..........KA.........	chloroplast
A9RI81	15	K	Predicted protein (Fragment)	PHYPADRAFT_27244	80.69	LTEEMAAVK(1)SK	0.66921	2	1	.K.....A..K..........	nuclear
A9RI84	94	K	Cytochrome b-c1 complex subunit Rieske, mitochondrial (Fragment)	PHYPADRAFT_114439	75.311	GK(1)PVFVR	0.4063	2	1	.........GK.V........	cytosol
A9RI84	186	K	Cytochrome b-c1 complex subunit Rieske, mitochondrial (Fragment)	PHYPADRAFT_114439	75.686	KGPAPYNLEVPQYK(1)FTEETK	0.71549	3	1	......V...K..........	cytosol
A9RI85	191	K	Predicted protein	PHYPADRAFT_66336	89.142	NQAVQK(1)CR	0.5625	2	1	..........K..A.......	Golgi apparatus
A9RIB5	68	K	Predicted protein (Fragment)	PHYPADRAFT_35924	75.738	WNPSK(1)EK	1.3043	2	1		cytosol
A9RIB5	70	K	Predicted protein (Fragment)	PHYPADRAFT_35924	110.38	EK(1)EFPGTVVR	-0.1136	2	1		cytosol
A9RIB5	97	K	Predicted protein (Fragment)	PHYPADRAFT_35924	161.31	FEDNFDATNNLFVSVTPAK(1)K	0.27438	2	1	.........AK..........	cytosol
A9RIB5	98	K	Predicted protein (Fragment)	PHYPADRAFT_35924	114.72	K(1)GSISEYGPPEK	-0.50784	2	1	..........KG.........	cytosol
A9RIB5	109	K	Predicted protein (Fragment)	PHYPADRAFT_35924	100.9	GSISEYGPPEK(1)FLDEVSFLFGK	-0.60483	2	1	......G..EK..........	cytosol
A9RIB5	120	K	Predicted protein (Fragment)	PHYPADRAFT_35924	166.04	FLDEVSFLFGK(1)QAYEGK	2.7056	2	1	.........GK.....K....	cytosol
A9RIB5	158	K	Predicted protein (Fragment)	PHYPADRAFT_35924	119.53	PYYK(1)LSVLTR	-1.0569	2	1	..........K..V.......	cytosol
A9RIB5	173	K	Predicted protein (Fragment)	PHYPADRAFT_35924	219.95	TADGDEGGK(1)HQLIAATVK	0.26906	2	1	......D...K..........	cytosol
A9RIB5	182	K	Predicted protein (Fragment)	PHYPADRAFT_35924	243.27	TADGDEGGKHQLIAATVK(1)DGNLYLFK	-1.3094	2	1	.K.....A..K..........	cytosol
A9RIB5	190	K	Predicted protein (Fragment)	PHYPADRAFT_35924	162.46	DGNLYLFK(1)AQAGDK	-0.1452	2	1	..........K..A.......	cytosol
A9RIB5	204	K	Predicted protein (Fragment)	PHYPADRAFT_35924	59.975	K(1)FVEGAWNSFNVA	0.5652	2	1	........V.K..........	cytosol
A9RIC6	140	K	Predicted protein (Fragment)	PHYPADRAFT_51583	46.819	LIVYDPK(1)AK	0.39768	2	1	......V...K..........	cytosol
A9RIC6	178	K	Predicted protein (Fragment)	PHYPADRAFT_51583	70.912	ITK(1)YYVK	0.69021	2	1	......A...K..........	cytosol
A9RIE5	76	K	Predicted protein	PHYPADRAFT_114684	81.642	LAK(1)LSEGK	-0.71036	2	1	.........AK..........	cytoskeleton
A9RIE5	81	K	Predicted protein	PHYPADRAFT_114684	88.056	LSEGK(1)MTDGK	-0.69616	2	1	.........GK..........	cytoskeleton
A9RIE5	113	K	Predicted protein	PHYPADRAFT_114684	73.666	IPQLAPGAK(1)IPK	-0.11662	2	1	.........AK..........	cytoskeleton
A9RIE5	146	K	Predicted protein	PHYPADRAFT_114684	52.6	K(1)VPWYEHYER	0.86769	3	1	.......D..K..........	cytoskeleton
A9RIE5	243	K	Predicted protein	PHYPADRAFT_114684	124.51	NDK(1)VVDKPDGSK	0.059846	2	1	.........DK..........	cytoskeleton
A9RIE5	268	K	Predicted protein	PHYPADRAFT_114684	116.24	PSGQGK(1)SMLIVR	-0.17087	2	1	.........GK..........	cytoskeleton
A9RIE5	285	K	Predicted protein	PHYPADRAFT_114684	91.906	FPDIFK(1)K	-0.44832	2	1	.......D..K..........	cytoskeleton
A9RIE5	286	K	Predicted protein	PHYPADRAFT_114684	42.19	K(1)IPGWFLHK	-0.46206	3	1	......D...K..........	cytoskeleton
A9RIE5	322	K	Predicted protein	PHYPADRAFT_114684	46.88	NQPTK(1)DLYLNLK	0.55092	2	1		cytoskeleton
A9RIE5	329	K	Predicted protein	PHYPADRAFT_114684	169.64	DLYLNLK(1)SSDTWVSEFR	0.37139	2	1		cytoskeleton
A9RIE5	408	K	Predicted protein	PHYPADRAFT_114684	164.64	HVVHCK(1)SCLK	-0.17849	2	1	......V...K..........	cytoskeleton
A9RIG6	109	K	Predicted protein	PHYPADRAFT_159273	96.707	K(0.036)VK(0.964)QHVDVVDDNSR	-0.91093	3	0.963568	.........VK..........	cytosol
A9RIG6	184	K	Predicted protein	PHYPADRAFT_159273	70.056	AFEK(1)AVTEK	0.92606	2	1	.......A..KA.........	cytosol
A9RIG6	266	K	Predicted protein	PHYPADRAFT_159273	139.71	NVVEHIDVNDAATK(1)R	0.064717	2	1	.......A..K..........	cytosol
A9RIG6	278	K	Predicted protein	PHYPADRAFT_159273	109	WGYTVLQGDPK(1)YK	0.55587	2	1		cytosol
A9RIM0	49	K	Predicted protein (Fragment)	PHYPADRAFT_27594	117.52	ITAEETTMK(1)K	-0.43031	2	1	..........K..A.......	nuclear
A9RIM0	96	K	Predicted protein (Fragment)	PHYPADRAFT_27594	79.713	K(1)GMDILK	-0.206	2	1	.......A..K..........	nuclear
A9RIM0	102	K	Predicted protein (Fragment)	PHYPADRAFT_27594	131.61	KGMDILK(1)TEETAAK	0.11684	2	1	.......D..K..........	nuclear
A9RIM7	509	K	Predicted protein	PHYPADRAFT_175218	66.073	QLTDK(1)AR	-0.42602	2	1	..........KA.........	plasma membrane
A9RIP1	79	K	Predicted protein	PHYPADRAFT_159297	91.812	LISIGPSHYCEK(1)AR	0.65086	3	1	..........KA.........	chloroplast
A9RIP1	116	K	Predicted protein	PHYPADRAFT_159297	40.994	TCPK(1)LVIGK	-1.4432	2	1		chloroplast
A9RIP1	310	K	Predicted protein	PHYPADRAFT_159297	66.068	LQGTPAGQHILK(1)IYETK	0.1324	3	1		chloroplast
A9RIP2	53	K	Predicted protein	PHYPADRAFT_114905	134.61	HVTIATPVDVK(1)EK	0.96617	2	1	.........VK..........	cytosol
A9RIP2	56	K	Predicted protein	PHYPADRAFT_114905	65.477	K(1)DAYLFIADVPGLQK	-0.47492	2	1	..........K.A........	cytosol
A9RIQ1	207	K	Predicted protein	PHYPADRAFT_159305	57.798	DKETVYHADQEHFHK(1)TAGK	-0.36703	4	0.999995	..........K.A........	mitochondria
A9RIR3	192	K	Inositol-tetrakisphosphate 1-kinase	PHYPADRAFT_202751	102.53	VYVAGK(1)YVQCVR	1.204	2	1	.........GK.V........	cytosol
A9RIR3	251	K	Inositol-tetrakisphosphate 1-kinase	PHYPADRAFT_202751	120.06	EFIADVAK(1)GLR	0.2379	2	1	.........AK..........	cytosol
A9RIS6	140	K	D-3-phosphoglycerate dehydrogenase	PHYPADRAFT_66684	49.655	AK(1)GLGMTVVAHDPYASAER	-0.065725	3	1	.........AK..........	chloroplast
A9RIS6	429	K	D-3-phosphoglycerate dehydrogenase	PHYPADRAFT_66684	76.927	VK(1)DGVPYLSK	0.020585	2	1	.........VK..........	chloroplast
A9RIT3	107	K	Predicted protein	PHYPADRAFT_114767	87.519	LEVK(1)FFPGAPGGDYR	1.9117	2	1	.........VK..........	chloroplast
A9RIT9	8	K	Predicted protein	PHYPADRAFT_159322	98.044	ASAIVDK(1)VK	-0.48507	2	1		nuclear
A9RIT9	10	K	Predicted protein	PHYPADRAFT_159322	146.79	VK(1)SVIQPEDENGK	-0.62031	2	1		nuclear
A9RIT9	81	K	Predicted protein	PHYPADRAFT_159322	103.92	KKPDYLATVDVDPNSNTYSK(1)VIYR	0.38029	3	1		nuclear
A9RIT9	134	K	Predicted protein	PHYPADRAFT_159322	91.313	IYIVDTLK(1)DPR	-0.17653	2	1	.......D..K...A......	nuclear
A9RIT9	143	K	Predicted protein	PHYPADRAFT_159322	67.646	APQVHK(1)TVEPDEILSR	-0.42851	3	1	........V.K..........	nuclear
A9RIT9	420	K	Predicted protein	PHYPADRAFT_159322	124.51	GGPQMIQLSLDGK(1)R	-0.56702	2	1	..........K...V......	nuclear
A9RIX0	353	K	ATP-binding cassette transporter, subfamily G, member 15, group PDR protein PpABCG15	ppabcg15	80.17	VTTGEMVVGPK(1)K	-0.30655	2	1	......V...K..........	plasma membrane
A9RIX0	599	K	ATP-binding cassette transporter, subfamily G, member 15, group PDR protein PpABCG15	ppabcg15	44.961	LPVFYK(1)QR	-0.98481	2	1	.......V..K..........	plasma membrane
A9RIX0	892	K	ATP-binding cassette transporter, subfamily G, member 15, group PDR protein PpABCG15	ppabcg15	71.558	K(1)TGGYIEGDIR	0.1978	2	1	.......A..K..........	plasma membrane
A9RIX2	196	K	3-isopropylmalate dehydrogenase	PHYPADRAFT_115152	41.796	GFK(1)ETNGER	-1.1942	2	1	.........FK..........	chloroplast
A9RIX2	232	K	3-isopropylmalate dehydrogenase	PHYPADRAFT_115152	107.79	RGK(1)LCSVDK	-1.3111	2	1	.........GK.....K....	chloroplast
A9RIX2	393	K	3-isopropylmalate dehydrogenase	PHYPADRAFT_115152	81.526	TGDIMSPGMEYVGCK(1)K	-0.091794	2	1	.......V..K..........	chloroplast
A9RIY6	939	K	Predicted protein	PHYPADRAFT_159348	51.445	NQK(1)PGVVDR	0.42848	2	1	..........K...V......	plasma membrane
A9RIY6	1340	K	Predicted protein	PHYPADRAFT_159348	76.221	GLGLPSIK(1)R	-0.93736	2	1	.........IK..........	plasma membrane
A9RIZ0	7	K	Predicted protein (Fragment)	PHYPADRAFT_115009	92.039	AVK(1)SFSMSELEAR	0.35172	2	1		"nuclear, plasma membrane"
A9RIZ0	61	K	Predicted protein (Fragment)	PHYPADRAFT_115009	67.897	EEIIK(1)LLGK	0.1828	2	1	.........IK..........	"nuclear, plasma membrane"
A9RIZ0	65	K	Predicted protein (Fragment)	PHYPADRAFT_115009	97.5	LLGK(1)ADMYYFSPEHPPLTDSAQK	-1.3496	3	1	..........KA.........	"nuclear, plasma membrane"
A9RIZ0	123	K	Predicted protein (Fragment)	PHYPADRAFT_115009	51.998	GSGGQK(1)VLEK	0.19897	2	1		"nuclear, plasma membrane"
A9RIZ0	127	K	Predicted protein (Fragment)	PHYPADRAFT_115009	91.961	VLEK(1)LGINDEK	0.33402	2	1	.......V..K..........	"nuclear, plasma membrane"
A9RJ06	30	K	Uncharacterized protein	Per1	51.619	DYCK(1)DGWTIIFSHPGDYTPVCTTELGK	1.505	3	1	.......D..K..........	cytosol
A9RJ06	141	K	Uncharacterized protein	Per1	86.944	LK(1)LSFLYPGTTGR	1.4129	2	1	......D...K..........	cytosol
A9RJ06	169	K	Uncharacterized protein	Per1	144.57	VLDSLQLASK(1)HK	-1.2448	2	1	..........K...A......	cytosol
A9RJ06	171	K	Uncharacterized protein	Per1	71.524	HK(1)IATPANWQPGEPVVISPSVSNEEAK	-0.45343	3	1	..........K.A........	cytosol
A9RJ08	271	K	Predicted protein	PHYPADRAFT_175342	69.825	GHVCLHYK(1)K	-0.35647	3	1		cytosol
A9RJ08	345	K	Predicted protein	PHYPADRAFT_175342	105.2	DVIIK(1)EFLAR	1.3433	2	1	......D...K..........	cytosol
A9RJ27	34	K	Predicted protein	PHYPADRAFT_175357	51.762	LPEK(1)LSSGK	0.02691	2	1		chloroplast
A9RJ27	39	K	Predicted protein	PHYPADRAFT_175357	59.908	LSSGK(1)WNVHR	0.57299	3	1	.........GK..........	chloroplast
A9RJ27	73	K	Predicted protein	PHYPADRAFT_175357	159.54	TLHDNFVYAK(1)AAFPENK	-0.0073947	2	1	.........AK..........	chloroplast
A9RJ27	228	K	Predicted protein	PHYPADRAFT_175357	90.05	LEAQGK(1)ADQR	-0.20381	2	1	.......A..KA.........	chloroplast
A9RJ27	358	K	Predicted protein	PHYPADRAFT_175357	83.226	EK(1)LFNIAFESK	1.4024	2	1	......G..EK..........	chloroplast
A9RJ27	388	K	Predicted protein	PHYPADRAFT_175357	75.311	LVFNK(1)VK	-0.30083	2	1	..........K..A.......	chloroplast
A9RJ27	390	K	Predicted protein	PHYPADRAFT_175357	92.491	VK(1)AALGGR	0.8875	2	1	..........K.A........	chloroplast
A9RJ27	489	K	Predicted protein	PHYPADRAFT_175357	84.508	GPILFK(1)GYYKDEVETR	0.17613	3	0.999986	..........KG.........	chloroplast
A9RJ27	493	K	Predicted protein	PHYPADRAFT_175357	76.85	GYYK(1)DEVETR	-1.0551	2	1	..........K..V.......	chloroplast
A9RJ27	533	K	Predicted protein	PHYPADRAFT_175357	96.489	NIFK(1)LAQGEYIAPEK	-0.12756	2	1	..........K.A........	chloroplast
A9RJ27	596	K	Predicted protein	PHYPADRAFT_175357	136.83	HADNLK(1)ELCADPVIR	-0.76557	3	1	.......D..K...A......	chloroplast
A9RJ27	628	K	Predicted protein	PHYPADRAFT_175357	59.35	GFEFAK(1)AVK	-0.93061	2	1	.........AK..........	chloroplast
A9RJ32	103	K	Predicted protein	PHYPADRAFT_114928	85.67	IHIFK(1)ELDR	-0.29735	3	1	.........FK..........	chloroplast
A9RJ44	193	K	Predicted protein	PHYPADRAFT_159377	66.249	FALPSHLTLANFEGLDLGK(1)MDK	2.8099	3	1	.......D..K..........	peroxisome
A9RJ44	196	K	Predicted protein	PHYPADRAFT_159377	241.51	MDK(1)TQDSGLASYVAGQIDR	-0.57407	2	1	.........DK..........	peroxisome
A9RJ44	220	K	Predicted protein	PHYPADRAFT_159377	90.05	DVK(1)WLQTITK	-2.4565	2	1	.........VK..........	peroxisome
A9RJ44	324	K	Predicted protein	PHYPADRAFT_159377	138.19	PVVFGLATDGQK(1)GVEK	0.45101	3	1	.......D..K..........	peroxisome
A9RJ44	328	K	Predicted protein	PHYPADRAFT_159377	68.847	GVEK(1)VLQMLR	-0.44039	2	1	........V.K..........	peroxisome
A9RJ48	109	K	Predicted protein	PHYPADRAFT_115042	86.543	SMGGILLPTSAQTKPQGGEVVAVGDGK(1)TLGDK	-0.044838	3	0.999997	.........GK.....K....	chloroplast
A9RJ48	194	K	Predicted protein	PHYPADRAFT_115042	208.72	EK(1)PVIGTVVATGPGAYGEDGER	0.72921	2	1	.......A..K..........	chloroplast
A9RJ57	89	K	Ribulose bisphosphate carboxylase small chain	PHYPADRAFT_115069	95.996	FETFSYLPPLSDDAIAK(1)QVEYMIQQK	-0.89765	3	1	.........AK..........	chloroplast
A9RJ57	152	K	Ribulose bisphosphate carboxylase small chain	PHYPADRAFT_115069	99.442	K(1)TFPGCFVR	-0.44393	2	1		chloroplast
A9RJ73	369	K	Predicted protein	PHYPADRAFT_104684	58.32	DTEK(1)SFLSVLDK	0.10507	2	1	.......D..K..........	cytosol
A9RJ80	257	K	Predicted protein	PHYPADRAFT_115154	46.495	VAK(1)SVASGSGHLIR	-1.4734	3	1	.........AK..........	chloroplast
A9RJ98	51	K	Pyruvate kinase	PHYPADRAFT_159402	185.26	DVETIEALLK(1)AGMSVAR	1.8912	2	1	.......A..KA.........	cytosol
A9RJ98	244	K	Pyruvate kinase	PHYPADRAFT_159402	63.073	EYLDK(1)LGDLR	1.7918	2	1	.........DK..........	cytosol
A9RJ98	372	K	Pyruvate kinase	PHYPADRAFT_159402	111.12	ICAEAEK(1)VFNQAVYFK	0.18033	2	1	......A..EK..........	cytosol
A9RJA2	171	K	Predicted protein	PHYPADRAFT_159403	127.17	VK(1)QELLSLLER	-0.43858	2	1	.........VK..........	vacuolar membrane
A9RJA2	226	K	Predicted protein	PHYPADRAFT_159403	72.207	GK(1)ESADAGVFSSTFTLQR	-0.040378	3	1	..........K..A.......	vacuolar membrane
A9RJA2	334	K	Predicted protein	PHYPADRAFT_159403	135.81	NPENETELQSWK(1)K	1.2095	2	1		vacuolar membrane
A9RJA3	299	K	Predicted protein	PHYPADRAFT_159404	124.42	NYK(1)EGEQVFTSYGR	-1.9083	2	1	......D...K..........	chloroplast
A9RJA4	4	K	Predicted protein	PHYPADRAFT_159406	120.63	ASK(1)IIMEDSR	-0.6019	2	1		cytosol
A9RJA4	12	K	Predicted protein	PHYPADRAFT_159406	114.7	K(1)STKPLPWADK	-0.23006	2	0.999991	.......D..K..........	cytosol
A9RJA4	42	K	Predicted protein	PHYPADRAFT_159406	72.492	K(1)TNYWIK	0.30178	2	1		cytosol
A9RJA4	85	K	Predicted protein	PHYPADRAFT_159406	48.958	VGPNPK(1)FQPVASYHWFDGDGMIHGLK	0.44384	4	1	..........K...V......	cytosol
A9RJA4	107	K	Predicted protein	PHYPADRAFT_159406	107.09	IK(1)DGNATYVSR	-0.27452	2	1	..........K...A......	cytosol
A9RJA4	128	K	Predicted protein	PHYPADRAFT_159406	95.483	LQQEEK(1)YGAAK	-0.046888	2	1	..........K..A.......	cytosol
A9RJA4	133	K	Predicted protein	PHYPADRAFT_159406	65.252	YGAAK(1)FLK	0.92241	2	1	.........AK..........	cytosol
A9RJA4	179	K	Predicted protein	PHYPADRAFT_159406	168.89	GAGTGNTALIYHNK(1)K	0.21261	2	1	..........K...A......	cytosol
A9RJA4	180	K	Predicted protein	PHYPADRAFT_159406	73.834	K(1)LLALNEGDKPYAMR	-0.19617	3	1	..........K..A.......	cytosol
A9RJA4	189	K	Predicted protein	PHYPADRAFT_159406	109	LLALNEGDK(1)PYAMR	0.86784	2	1	..........K..A.......	cytosol
A9RJA4	212	K	Predicted protein	PHYPADRAFT_159406	44.045	VDYGGK(1)LQHPFTAHPK	0.20192	4	1	......D...K..........	cytosol
A9RJA4	422	K	Predicted protein	PHYPADRAFT_159406	59.728	KTQYMYGAIMDK(1)ESK	-0.60026	3	0.999982	......A...K..........	cytosol
A9RJA4	431	K	Predicted protein	PHYPADRAFT_159406	86.488	MVGVGK(0.999)FDLLK(0.001)EPEVNPK	-0.12062	3	0.999399	......V...K..........	cytosol
A9RJA4	436	K	Predicted protein	PHYPADRAFT_159406	63.966	FDLLK(1)EPEVNPK	1.3059	2	1	.......D..K..........	cytosol
A9RJB5	249	K	Predicted protein	PHYPADRAFT_202950	56.122	DHNWK(1)LR	-0.098889	3	1	......D...K..........	cytosol
A9RJB5	291	K	Predicted protein	PHYPADRAFT_202950	56.434	AACK(1)AALQK	3.4681	2	1	........A.K....K.....	cytosol
A9RJC0	8	K	Predicted protein	PHYPADRAFT_202952	64.827	ASDGVPK(1)VFSLK	-2.5503	2	1		cytosol
A9RJC5	84	K	Predicted protein	PHYPADRAFT_159417	182.15	HEAAAAYVDAANAYK(1)K	-0.56162	2	1	......A...K..........	mitochondria
A9RJC5	167	K	Predicted protein	PHYPADRAFT_159417	159.5	VAQYAAQTK(1)QYER	0.66314	2	1	.K.....A..K..........	mitochondria
A9RJD1	81	K	Predicted protein	PHYPADRAFT_109483	94.384	EK(1)ETPQGIEHEQMVSERPSSLLR	1.1858	4	1	......A..EK..........	chloroplast
A9RJD1	127	K	Predicted protein	PHYPADRAFT_109483	78.78	K(1)AQDDICAAVEAVDGGK	1.4779	2	1	..........KA.........	chloroplast
A9RJD1	143	K	Predicted protein	PHYPADRAFT_109483	89.011	KAQDDICAAVEAVDGGK(1)FR	-0.5597	3	1	.......D..K..........	chloroplast
A9RJD1	276	K	Predicted protein	PHYPADRAFT_109483	75.533	HFHQTQK(0.994)DACDK(0.006)HDPEFYPK	0.55932	4	0.993699	..........K.A........	chloroplast
A9RJD1	292	K	Predicted protein	PHYPADRAFT_109483	64.82	K(1)WCDDYFLIK	-0.17304	2	1		chloroplast
A9RJD1	301	K	Predicted protein	PHYPADRAFT_109483	43.958	WCDDYFLIK(1)HR	-0.96821	3	1	.........IK..........	chloroplast
A9RJD1	383	K	Predicted protein	PHYPADRAFT_109483	92.445	GTTFGLK(1)TGGR	0.62311	2	1		chloroplast
A9RJD7	84	K	Predicted protein	PHYPADRAFT_159424	89.08	NNDENK(1)IIIK	0.048653	2	1	.......D..K..........	nuclear
A9RJD7	109	K	Predicted protein	PHYPADRAFT_159424	120.21	K(1)DHPLVNTEMGIK	-0.35615	2	1		nuclear
A9RJD7	121	K	Predicted protein	PHYPADRAFT_159424	189.07	KDHPLVNTEMGIK(1)K	0.047881	2	1	..........K..A.......	nuclear
A9RJD7	122	K	Predicted protein	PHYPADRAFT_159424	157.47	K(1)DASNAFDTTK	-1.5492	2	1	..........K.A........	nuclear
A9RJD7	132	K	Predicted protein	PHYPADRAFT_159424	292.16	KDASNAFDTTK(1)SK	-0.54487	2	1	.......D..K..........	nuclear
A9RJD7	139	K	Predicted protein	PHYPADRAFT_159424	66.84	SQEAK(1)DAADYK	0.1071	2	1	.........AK..........	nuclear
A9RJD7	145	K	Predicted protein	PHYPADRAFT_159424	113.69	DAADYK(1)ASQAK	0.24977	2	1	.......A..KA.........	nuclear
A9RJD7	150	K	Predicted protein	PHYPADRAFT_159424	105.94	ASQAK(1)GGIR	-1.537	2	1	.........AK..........	nuclear
A9RJD7	163	K	Predicted protein	PHYPADRAFT_159424	92.265	DAAGNLVHK(1)LEDVGHK	-0.1989	4	1	..........K...V......	nuclear
A9RJD7	170	K	Predicted protein	PHYPADRAFT_159424	208.05	LEDVGHK(1)VQDTFSR	-0.77436	3	1	......D...K..........	nuclear
A9RJD7	185	K	Predicted protein	PHYPADRAFT_159424	203.87	GAHVTEDK(1)AQEGK	-0.60388	2	1	......V...K..........	nuclear
A9RJD7	190	K	Predicted protein	PHYPADRAFT_159424	239.75	GAHVTEDKAQEGK(1)EYVK	0.62546	2	1	.........GK.....K....	nuclear
A9RJD7	196	K	Predicted protein	PHYPADRAFT_159424	240.8	EYVKDK(1)AQEGK	0.57251	2	0.999966	..........KA.........	nuclear
A9RJD7	201	K	Predicted protein	PHYPADRAFT_159424	190.78	DKAQEGK(1)GYVK	-0.10967	2	1	.........GK.....K....	nuclear
A9RJD7	214	K	Predicted protein	PHYPADRAFT_159424	117.93	DKAAQIDDK(1)AR	0.47606	3	1	..........KA.........	nuclear
A9RJD7	230	K	Predicted protein	PHYPADRAFT_159424	106.58	GWGAK(1)NEVESK	-0.08073	2	1	.........AK..........	nuclear
A9RJD7	250	K	Predicted protein	PHYPADRAFT_159424	95.957	GFFGK(1)AR	0.13647	2	1	..........KA.........	nuclear
A9RJD7	259	K	Predicted protein	PHYPADRAFT_159424	143.56	NEANDVK(1)GTFEDK	-0.091439	2	1	.........VK..........	nuclear
A9RJD7	265	K	Predicted protein	PHYPADRAFT_159424	65.156	GTFEDK(1)SK	0.30322	2	1	.........DK..........	nuclear
A9RJD7	267	K	Predicted protein	PHYPADRAFT_159424	75.739	GTFEDK(0.072)SK(0.928)SLK	-1.2414	2	0.927952	.......D..K..........	nuclear
A9RJD7	270	K	Predicted protein	PHYPADRAFT_159424	88.495	SLK(1)GSVEEK	-0.47891	2	1	..........KG.........	nuclear
A9RJD7	285	K	Predicted protein	PHYPADRAFT_159424	92.428	GALK(1)DAGNNVK	-1.7081	2	1	..........K.A........	nuclear
A9RJD7	292	K	Predicted protein	PHYPADRAFT_159424	187.63	DAGNNVK(1)GFTQDKK	-0.25003	2	1	.........VK..........	nuclear
A9RJD7	298	K	Predicted protein	PHYPADRAFT_159424	84.244	GFTQDK(1)K	-1.1236	2	1	..........K...V......	nuclear
A9RJD7	299	K	Predicted protein	PHYPADRAFT_159424	98.009	GFTQDK(0.019)K(0.981)EK	0.27928	2	0.981392	..........K..V.......	nuclear
A9RJD7	301	K	Predicted protein	PHYPADRAFT_159424	105.98	K(0.002)EK(0.998)VQEAGR	0.63717	2	0.997928	......D...K..........	nuclear
A9RJD7	312	K	Predicted protein	PHYPADRAFT_159424	63.073	DLYGK(1)GVDAK	0.16614	2	1	.........GK.....K....	nuclear
A9RJD7	323	K	Predicted protein	PHYPADRAFT_159424	140.09	RIDGK(1)QVTIQK	-1.5788	3	1	.........GK.....K....	nuclear
A9RJD7	329	K	Predicted protein	PHYPADRAFT_159424	196.18	QVTIQK(1)GDTLWGLSR	-1.7046	2	1	......V...K..........	nuclear
A9RJD7	339	K	Predicted protein	PHYPADRAFT_159424	76.332	K(1)YNVSVESLK	0.37591	2	1	..........K..V.......	nuclear
A9RJE6	16	K	Predicted protein	PHYPADRAFT_55477	78.976	AAAAAEAAPTEVFVK(1)AAVGHPDK	-1.3133	3	1	..........K.A........	cytosol
A9RJE6	24	K	Predicted protein	PHYPADRAFT_55477	112.82	AAVGHPDK(1)FGDCPFSHR	-0.51374	3	1	.........DK..........	cytosol
A9RJE6	41	K	Predicted protein	PHYPADRAFT_55477	72.928	VVLTLAEK(1)K	0.011238	2	1		cytosol
A9RJE6	42	K	Predicted protein	PHYPADRAFT_55477	44.961	K(1)VPYDMK	-0.026298	2	1	.......A..K..........	cytosol
A9RJE6	55	K	Predicted protein	PHYPADRAFT_55477	89.669	LIDVSNK(1)PQWFLDINPEGK	0.84747	3	1	......D...K..........	cytosol
A9RJE6	72	K	Predicted protein	PHYPADRAFT_55477	101.9	VPVIK(1)DEGK	0.025294	2	1	......V...K..........	cytosol
A9RJE6	76	K	Predicted protein	PHYPADRAFT_55477	150.69	DEGK(1)FVADSDVITQLLEEK	-0.74354	3	1	.........GK.V........	cytosol
A9RJE6	98	K	Predicted protein	PHYPADRAFT_55477	79.492	YPEPCLK(1)TPEDK	0.80417	2	1		cytosol
A9RJE6	103	K	Predicted protein	PHYPADRAFT_55477	136.86	TPEDK(1)ASAGAR	-0.18855	2	1	..........K..A.......	cytosol
A9RJE6	119	K	Predicted protein	PHYPADRAFT_55477	62.528	IFPNFAAFLK(1)SK	0.52895	3	1	.......A..K..........	cytosol
A9RJE6	121	K	Predicted protein	PHYPADRAFT_55477	106.28	SK(1)DPNDGTEAALLAELK	0.72027	3	1		cytosol
A9RJE6	136	K	Predicted protein	PHYPADRAFT_55477	100.39	SKDPNDGTEAALLAELK(1)SLDEHLK	-1.5307	3	1	.......A..K..........	cytosol
A9RJE6	143	K	Predicted protein	PHYPADRAFT_55477	137.9	SLDEHLK(0.988)SNK(0.012)PFIAGEAVTAADLALAPK	-0.42671	3	0.988298	......D...K..........	cytosol
A9RJE6	146	K	Predicted protein	PHYPADRAFT_55477	121.93	SNK(1)PFIAGEAVTAADLALAPK	-0.037378	3	1	..........K...A......	cytosol
A9RJE6	176	K	Predicted protein	PHYPADRAFT_55477	159.44	LHHLTVALGHYK(1)K	-0.17658	2	1		cytosol
A9RJE6	202	K	Predicted protein	PHYPADRAFT_55477	60.937	K(0.938)TK(0.062)PADEFIIAGWAK	-0.44119	3	0.937854	..........K...A......	cytosol
A9RJE6	204	K	Predicted protein	PHYPADRAFT_55477	52.527	TK(1)PADEFIIAGWAK	0.14424	2	1	..........K.A........	cytosol
A9RJF4	97	K	Predicted protein (Fragment)	PHYPADRAFT_25822	47	YYSK(1)AEIIAGNVWSHMK	-0.60535	3	1	..........KA.........	nuclear
A9RJF4	110	K	Predicted protein (Fragment)	PHYPADRAFT_25822	128.38	AEIIAGNVWSHMK(1)TGPSVTDAAR	-0.87702	3	1		nuclear
A9RJF4	122	K	Predicted protein (Fragment)	PHYPADRAFT_25822	75.213	GK(1)VSQGIK	0.41218	2	1	.........GK.....K....	nuclear
A9RJF4	128	K	Predicted protein (Fragment)	PHYPADRAFT_25822	70.837	VSQGIK(1)LVTEGGFEGIYK	-1.4066	3	1	.........IK..........	nuclear
A9RJF4	140	K	Predicted protein (Fragment)	PHYPADRAFT_25822	57.238	LVTEGGFEGIYK(1)QTFGMDEGEQLR	-1.9847	3	1		nuclear
A9RJF4	207	K	Predicted protein (Fragment)	PHYPADRAFT_25822	51.066	MVVPLAK(1)VK	-0.083719	2	1	.........AK..........	nuclear
A9RJF4	209	K	Predicted protein (Fragment)	PHYPADRAFT_25822	105.53	VK(1)EVIPSFNESKPAEK	0.2055	2	1	.K.....A..K..........	nuclear
A9RJF4	219	K	Predicted protein (Fragment)	PHYPADRAFT_25822	92.939	EVIPSFNESK(1)PAEK	-0.83509	2	1	..........K.A........	nuclear
A9RJI0	64	K	Predicted protein	PHYPADRAFT_175508	138.78	K(1)FSEQYAR	-0.93093	2	1	.......A..K..........	chloroplast
A9RJI0	72	K	Predicted protein	PHYPADRAFT_175508	84.605	K(1)SDTYFCVDK	-0.14853	2	1		chloroplast
A9RJI0	81	K	Predicted protein	PHYPADRAFT_175508	155.88	KSDTYFCVDK(1)GVTAVVIK	1.4364	2	1	..........K...A......	chloroplast
A9RJI0	89	K	Predicted protein	PHYPADRAFT_175508	130.61	GVTAVVIK(1)GLAEHK	-0.090811	2	1	..........K..A.......	chloroplast
A9RJI0	95	K	Predicted protein	PHYPADRAFT_175508	180.1	GLAEHK(1)DTLGAPLCPCR	-1.6177	2	1	.......A..K..........	chloroplast
A9RJI0	111	K	Predicted protein	PHYPADRAFT_175508	176.42	HYDDK(1)EAEVK	1.7151	2	1	..........K.A........	chloroplast
A9RJI0	116	K	Predicted protein	PHYPADRAFT_175508	86.748	HYDDK(0.006)EAEVK(0.994)QGFWNCPCVPMR	-0.73006	4	0.994407	.......A..K..........	chloroplast
A9RJI0	131	K	Predicted protein	PHYPADRAFT_175508	127.71	K(1)ECHCMLFLTK	-1.1925	2	1		chloroplast
A9RJI9	6	K	Predicted protein	PHYPADRAFT_159452	93.345	MQIFVK(1)TLTGK	0.30904	2	1		"cytosol, nuclear"
A9RJI9	11	K	Predicted protein	PHYPADRAFT_159452	103.4	TLTGK(1)TITLEVESSDTIDNVK	1.7142	3	1	.........GK..........	"cytosol, nuclear"
A9RJI9	27	K	Predicted protein	PHYPADRAFT_159452	206.8	TITLEVESSDTIDNVK(1)TK	0.20134	2	1	.......D..K..........	"cytosol, nuclear"
A9RJI9	29	K	Predicted protein	PHYPADRAFT_159452	169.37	TK(1)IQDKEGIPPDQQR	-0.16771	2	1	.......V..K..........	"cytosol, nuclear"
A9RJI9	33	K	Predicted protein	PHYPADRAFT_159452	139.86	IQDK(1)EGIPPDQQR	0.75256	2	1	.........DK..........	"cytosol, nuclear"
A9RJI9	48	K	Predicted protein	PHYPADRAFT_159452	144.1	LIFAGK(1)QLEDGR	-0.1391	2	1	.........GK..........	"cytosol, nuclear"
A9RJI9	63	K	Predicted protein	PHYPADRAFT_159452	221.31	TLADYNIQK(1)ESTLHLVLR	-0.32358	3	1		"cytosol, nuclear"
A9RJI9	99	K	Predicted protein	PHYPADRAFT_159452	51.276	VK(1)LAVLQFYK	-1.384	2	1	..........K.A........	"cytosol, nuclear"
A9RJI9	107	K	Predicted protein	PHYPADRAFT_159452	64.104	LAVLQFYK(1)VDDSGK	-0.34174	2	1		"cytosol, nuclear"
A9RJI9	113	K	Predicted protein	PHYPADRAFT_159452	93.178	VDDSGK(1)VQR	-0.68941	2	1	.........GK.....K....	"cytosol, nuclear"
A9RJI9	119	K	Predicted protein	PHYPADRAFT_159452	91.276	K(1)ECPNPDCGAGTFMANHFDR	0.52109	3	1		"cytosol, nuclear"
A9RJI9	143	K	Predicted protein	PHYPADRAFT_159452	173.59	HYCGK(1)CGLTYVYQK	-0.64663	2	1	.........GK..........	"cytosol, nuclear"
A9RJM3	29	K	NADH-cytochrome b5 reductase	PHYPADRAFT_115361	158.94	DVNHNTK(1)LYR	0.26494	2	1		cytosol
A9RJM3	172	K	NADH-cytochrome b5 reductase	PHYPADRAFT_115361	123.95	SK(1)LDALSFAHPNFK	3.2213	2	1	..........K..A.......	cytosol
A9RJM3	197	K	NADH-cytochrome b5 reductase	PHYPADRAFT_115361	94.532	VYYVVDSPTNDWK(1)GGK	-1.2965	2	1	..........KG.........	cytosol
A9RJM3	205	K	NADH-cytochrome b5 reductase	PHYPADRAFT_115361	57.532	GYINK(1)DVLLK	0.27354	2	1		cytosol
A9RJM8	53	K	Predicted protein	PHYPADRAFT_115387	69.747	IFTNLYGLHDPFLAGAK(1)K	-3.7527	3	1	.........AK..........	cytosol
A9RJM8	174	K	Predicted protein	PHYPADRAFT_115387	44.132	ALHECYK(1)EGLLGK	-0.47396	2	1		cytosol
A9RJM8	371	K	Predicted protein	PHYPADRAFT_115387	102.08	LSYFYK(1)HESCGQCTPCR	-0.83322	3	1		cytosol
A9RJN1	75	K	Predicted protein (Fragment)	PHYPADRAFT_26445	51.445	SEVVDLIK(1)K	-0.95763	2	1	.......D..K..........	cytosol
A9RJN3	71	K	Predicted protein	PHYPADRAFT_115450	110.56	K(1)LLVYGANFPHDFESSR	1.0235	3	1	.......V..K..........	cytosol
A9RJN3	102	K	Predicted protein	PHYPADRAFT_115450	84.188	HDWK(1)TLITNK	1.6598	2	1		cytosol
A9RJN3	108	K	Predicted protein	PHYPADRAFT_115450	77.185	TLITNK(1)NAELNR	-0.069549	2	1	..........K.A........	cytosol
A9RJN3	120	K	Predicted protein	PHYPADRAFT_115450	60.08	LTGVYK(1)SLLQK	0.85529	2	1	........V.K..........	cytosol
A9RJN3	125	K	Predicted protein	PHYPADRAFT_115450	113.4	SLLQK(1)SEVDLIEGR	-1.0301	2	1	..........K..V.......	cytosol
A9RJN3	136	K	Predicted protein	PHYPADRAFT_115450	169.98	GK(1)IVDAHTVEVK	0.082883	2	1	.........GK.V........	cytosol
A9RJN3	146	K	Predicted protein	PHYPADRAFT_115450	102.4	IVDAHTVEVK(1)GK	0.2507	3	1	.........VK..........	cytosol
A9RJN3	148	K	Predicted protein	PHYPADRAFT_115450	43.37	GK(1)QYTTQHILVSVGGR	1.3217	3	1	.........GK..........	cytosol
A9RJN3	287	K	Predicted protein	PHYPADRAFT_115450	133.96	APNTK(1)NLGLEEVGVK	1.1531	2	1	......A...K..........	cytosol
A9RJN3	297	K	Predicted protein	PHYPADRAFT_115450	46.318	NLGLEEVGVK(0.983)LDK(0.017)R	-1.0173	3	0.982681	.........VK..........	cytosol
A9RJN3	351	K	Predicted protein	PHYPADRAFT_115450	113.52	TAFGNEPTK(1)PDYR	-1.6115	2	1		cytosol
A9RJN3	404	K	Predicted protein	PHYPADRAFT_115450	55.196	ATLSGLPEK(1)TFMK	-0.026325	2	1	......G..EK..........	cytosol
A9RJN3	408	K	Predicted protein	PHYPADRAFT_115450	96.371	TFMK(1)IIVDASSDK	1.8911	2	1	..........K..V.......	cytosol
A9RJN3	446	K	Predicted protein	PHYPADRAFT_115450	114.37	K(1)MFDSTVGIHPTAAEELVTMR	-0.67725	3	1		cytosol
A9RJP2	76	K	Predicted protein	PHYPADRAFT_115585	63.212	SLSK(1)GTTLDK	-2.7249	2	1	..........KG.........	chloroplast
A9RJP2	199	K	Predicted protein	PHYPADRAFT_115585	44.318	VETLLK(1)ELK	0.66957	2	1		chloroplast
A9RJQ8	1010	K	Predicted protein	PHYPADRAFT_115301	97.767	ASQLLEQTK(1)LSELR	-0.45237	2	1		plasma membrane
A9RJQ8	1137	K	Predicted protein	PHYPADRAFT_115301	96.229	VSIDDSQGVK(1)R	0.56752	2	1	..........K...A......	plasma membrane
A9RJQ8	1503	K	Predicted protein	PHYPADRAFT_115301	94.85	SLDAIAQK(1)R	0.64108	2	1	..........K..A.......	plasma membrane
A9RJQ8	2085	K	Predicted protein	PHYPADRAFT_115301	146.58	IQQQIK(1)SR	0.6043	2	1	.........IK..........	plasma membrane
A9RJQ8	2096	K	Predicted protein	PHYPADRAFT_115301	59.198	ALTPVYK(1)QIAIK	-0.43714	2	1	..........K..A.......	plasma membrane
A9RJR7	19	K	Predicted protein	PHYPADRAFT_175584	116.55	NVLLLDGEGK(1)R	1.692	2	1	.........GK.V........	chloroplast
A9RJR7	41	K	Predicted protein	PHYPADRAFT_175584	88.056	LAFEK(1)SIFTK	0.40561	2	1	.....K...EK..........	chloroplast
A9RJS3	39	K	Chlorophyll a-b binding protein, chloroplastic	PHYPADRAFT_175594	146.18	K(1)SASK(1)SAASDSIWYGADRPK	-0.49957	3	1	..........K.A........	chloroplast
A9RJS3	43	K	Chlorophyll a-b binding protein, chloroplastic	PHYPADRAFT_175594	244.18	SASK(1)SAASDSIWYGADRPK	0.2279	3	1	..........K.A........	chloroplast
A9RJS3	122	K	Chlorophyll a-b binding protein, chloroplastic	PHYPADRAFT_175594	124.2	WAMLGALGCVTPELLAK(1)SGVK	0.73559	3	1	.........AK..........	chloroplast
A9RJS3	126	K	Chlorophyll a-b binding protein, chloroplastic	PHYPADRAFT_175594	60.161	SGVK(1)FGEAVWFK	0.57816	2	1	..........K...A......	chloroplast
A9RJS6	184	K	Predicted protein (Fragment)	PHYPADRAFT_25587	175.75	EPDIVK(1)R	-0.01941	2	1	.......D..K..........	chloroplast
A9RJS7	301	K	Predicted protein	PHYPADRAFT_203101	53.968	VVSK(1)IHAK	0.24207	2	1	..........K..A.......	cytosol
A9RJT6	353	K	Predicted protein	PHYPADRAFT_115360	85.807	EKFDADQK(1)K	-1.5734	2	1	.......A..K..........	cytosol
A9RJU4	100	K	Predicted protein	PHYPADRAFT_159520	139.66	K(1)ADELLQNADAFIK	0.27595	2	1	..........KA.........	chloroplast
A9RJU4	113	K	Predicted protein	PHYPADRAFT_159520	130.43	KADELLQNADAFIK(1)NDSPQR	0.4326	3	1	.......A..K..........	chloroplast
A9RJU4	132	K	Predicted protein	PHYPADRAFT_159520	151.7	GFGNGTAK(1)EDEDRFSQK	-1.6373	3	1	.........AK..........	chloroplast
A9RJU4	141	K	Predicted protein	PHYPADRAFT_159520	110.25	FSQK(1)AGSGAIPELQDATSAQVSGAR	-0.15671	3	1	..........KA.........	chloroplast
A9RJU4	164	K	Predicted protein	PHYPADRAFT_159520	103.55	DK(1)FASNVQK	0.043562	2	1	..........K.A........	chloroplast
A9RJU4	171	K	Predicted protein	PHYPADRAFT_159520	131.17	FASNVQK(1)TK	-0.049324	2	1	........V.K..........	chloroplast
A9RJU4	184	K	Predicted protein	PHYPADRAFT_159520	90.475	RIDGIWGQGK(1)GMANDLIATSQAK	-1.3193	3	1	..........K..A.......	chloroplast
A9RJU4	197	K	Predicted protein	PHYPADRAFT_159520	118.96	GMANDLIATSQAK(1)ADDVAK	1.907	2	1	.........AK..........	chloroplast
A9RJU4	207	K	Predicted protein	PHYPADRAFT_159520	166.04	K(1)TFGK(1)ATSNNIASGVK	1.0556	2	1		chloroplast
A9RJU4	211	K	Predicted protein	PHYPADRAFT_159520	263.47	TFGK(1)ATSNNIASGVK	-0.24782	2	1	..........KA.........	chloroplast
A9RJU4	222	K	Predicted protein	PHYPADRAFT_159520	183.25	ATSNNIASGVK(1)SNAGNVASNVQGK	0.42898	3	1	..........K..A.......	chloroplast
A9RJU4	235	K	Predicted protein	PHYPADRAFT_159520	171.06	SNAGNVASNVQGK(1)VDEATAPAK	-0.64512	2	1	..........K...A......	chloroplast
A9RJU4	244	K	Predicted protein	PHYPADRAFT_159520	93.495	VDEATAPAK(1)SAGGGFFGK	2.8285	2	1	.K.....A..K..........	chloroplast
A9RJU4	253	K	Predicted protein	PHYPADRAFT_159520	136.83	SAGGGFFGK(1)IAQQSK	0.064048	3	1	.........GK.....K....	chloroplast
A9RJU4	259	K	Predicted protein	PHYPADRAFT_159520	71.933	IAQQSK(1)GAK(1)GAVAK	0.034255	2	1	..........K.A........	chloroplast
A9RJU4	262	K	Predicted protein	PHYPADRAFT_159520	71.933	IAQQSK(1)GAK(1)GAVAK	0.034255	2	1	.........AK..........	chloroplast
A9RJU6	70	K	40S ribosomal protein S24	PHYPADRAFT_115542	89.462	THFGGGK(1)STGFGLIYDSIDSAK	-1.9383	3	1	.........GK..........	cytosol
A9RJW7	486	K	Predicted protein	PHYPADRAFT_159529	94.717	LMAVK(1)VDASATQQR	0.98789	2	1	..........K..A.......	cytosol
A9RJW7	509	K	Predicted protein	PHYPADRAFT_159529	67.326	LAYLEQNHAIASK(1)AR	0.90502	3	1	..........K..A.......	cytosol
A9RJW7	841	K	Predicted protein	PHYPADRAFT_159529	62.659	FK(1)TALNK	-0.24292	2	1	..........K.A........	cytosol
A9RJX3	208	K	Reticulon-like protein	PHYPADRAFT_115357	71.888	KLDDAVLQK(1)IPR	0.54478	3	0.999999	..........K...A......	plasma membrane
A9RK11	62	K	Predicted protein (Fragment)	PHYPADRAFT_29266	89.831	IVNTALAEEMK(1)SIHALSISK	-0.11317	3	1	..........K...A......	chloroplast
A9RK11	71	K	Predicted protein (Fragment)	PHYPADRAFT_29266	115.34	SIHALSISK(1)ALTPK	-0.56886	3	1		chloroplast
A9RK15	492	K	Glycerol-3-phosphate dehydrogenase	PHYPADRAFT_115350	56.205	VAHIAQAEGLGK(1)R	-2.9892	3	1	..........K..A.......	cytosol
A9RK15	575	K	Glycerol-3-phosphate dehydrogenase	PHYPADRAFT_115350	49.978	AAK(1)NAQFDDGK	-0.70996	2	1	.........AK..........	cytosol
A9RK18	80	K	Predicted protein (Fragment)	PHYPADRAFT_33603	120.99	TVDAK(1)NVTILDQSPHQLAK	-0.29959	3	1	.........AK..........	cytosol
A9RK18	94	K	Predicted protein (Fragment)	PHYPADRAFT_33603	123.92	NVTILDQSPHQLAK(1)AK	1.2296	2	1	.........AK..........	cytosol
A9RK18	96	K	Predicted protein (Fragment)	PHYPADRAFT_33603	182.23	AK(1)EKEPLKDCK	-0.50228	2	1	.........AK..........	cytosol
A9RK18	98	K	Predicted protein (Fragment)	PHYPADRAFT_33603	138.08	EK(1)EPLKDCK	-0.32236	2	1	.......A..K..........	cytosol
A9RK31	182	K	Predicted protein	PHYPADRAFT_175716	97.813	SWQKPPGQK(1)AR	0.5325	2	0.999991	..........KA.........	chloroplast
A9RK31	189	K	Predicted protein	PHYPADRAFT_175716	82.671	LVDCK(1)SR	0.94941	2	1	..........K..A.......	chloroplast
A9RK31	194	K	Predicted protein	PHYPADRAFT_175716	132.14	ADK(1)YYVEYTIQR	-0.91704	2	1	..........K..V.......	chloroplast
A9RK31	240	K	Predicted protein	PHYPADRAFT_175716	80.738	LYTVTGQYFEEDSAK(1)YK	-0.27089	2	1	.........AK..........	chloroplast
A9RK31	242	K	Predicted protein	PHYPADRAFT_175716	116.88	YK(1)QDINK	1.1492	2	1	.......A..K..........	chloroplast
A9RK31	247	K	Predicted protein	PHYPADRAFT_175716	117.08	YKQDINK(1)IISSFK	0.06051	2	1		chloroplast
A9RK35	121	K	Aminomethyltransferase	PHYPADRAFT_67193	73.324	DLAHLK(1)K	-0.091479	2	1	.......A..K..........	cytosol
A9RK35	122	K	Aminomethyltransferase	PHYPADRAFT_67193	171.32	K(1)HLKPFQDTGK	1.9334	2	1	......A...K..........	cytosol
A9RK35	125	K	Aminomethyltransferase	PHYPADRAFT_67193	122.69	HLK(1)PFQDTGK	-1.2492	3	1		cytosol
A9RK35	132	K	Aminomethyltransferase	PHYPADRAFT_67193	110.6	HLKPFQDTGK(1)SVGWHIHDER	-0.28058	3	0.999996	.........GK.V........	cytosol
A9RK35	166	K	Aminomethyltransferase	PHYPADRAFT_67193	110.08	EDLSK(1)MYFSDFK	0.96617	2	1	.......D..K..........	cytosol
A9RK35	214	K	Aminomethyltransferase	PHYPADRAFT_67193	102.46	AIMDK(1)GQGK	-1.1596	2	1	..........KG.........	cytosol
A9RK35	323	K	Aminomethyltransferase	PHYPADRAFT_67193	156.88	AHSEILDLEGNNIGEITSGGFSPCLK(1)K	1.7099	3	1		cytosol
A9RK35	324	K	Aminomethyltransferase	PHYPADRAFT_67193	151.44	K(1)NISMGYIATGHHK	-0.68871	2	1		cytosol
A9RK35	337	K	Aminomethyltransferase	PHYPADRAFT_67193	125.61	NISMGYIATGHHK(1)NNTK	-0.27936	4	1		cytosol
A9RK35	349	K	Aminomethyltransferase	PHYPADRAFT_67193	103.69	SK(1)TYDATVTK	0.1596	2	1	..........K...A......	cytosol
A9RK35	357	K	Aminomethyltransferase	PHYPADRAFT_67193	75.911	TYDATVTK(1)MPFVPSK	-1.2763	2	1	..........K...V......	cytosol
A9RK35	367	K	Aminomethyltransferase	PHYPADRAFT_67193	74.772	YYK(1)PPQEAAK	0.10349	2	1		cytosol
A9RK35	374	K	Aminomethyltransferase	PHYPADRAFT_67193	47.361	YYKPPQEAAK(1)S	-0.45323	2	0.999952		cytosol
A9RK58	146	K	Predicted protein	PHYPADRAFT_115719	62.287	MAALFNQASDDSK(1)R	-1.0513	2	1	.......D..K..........	cytosol
A9RK58	155	K	Predicted protein	PHYPADRAFT_115719	80.632	AK(1)AQAEVEAAQAAVLR	-1.1516	3	1	.K.....A..K..........	cytosol
A9RK67	4	K	Predicted protein	PHYPADRAFT_175766	85.212	AAK(1)QALQK	0.31257	2	1		mitochondria
A9RK76	39	K	Predicted protein	PHYPADRAFT_175776	99.044	NLSDADAVEK(1)DSFVYR	-0.31972	2	1	.......A..K..........	chloroplast
A9RK76	154	K	Predicted protein	PHYPADRAFT_175776	90.906	TDYAEK(1)QLK	0.24721	2	1	......D...K..........	chloroplast
A9RK76	232	K	Predicted protein	PHYPADRAFT_175776	68.355	LLEALNK(1)DSK	-0.60545	2	1	.......A..K..........	chloroplast
A9RK76	262	K	Predicted protein	PHYPADRAFT_175776	55.437	YLSQLK(1)ISHPNHVLVER	-0.29561	3	1		chloroplast
A9RK78	106	K	Predicted protein (Fragment)	PHYPADRAFT_24014	116.05	HGQCAK(1)GFK	2.2891	2	1	.........AK..........	nuclear
A9RK82	386	K	Predicted protein	PHYPADRAFT_159601	44.882	DK(1)LDVHHAK	0.43253	3	1	......V...K..........	chloroplast
A9RK84	411	K	Predicted protein	PHYPADRAFT_159602	79.474	VAK(1)DELAR	-0.32713	2	1	.........AK..........	chloroplast
A9RK84	467	K	Predicted protein	PHYPADRAFT_159602	81.992	VLTTELVPGVPIDK(1)VK	-0.13954	2	1	......V...K..........	chloroplast
A9RKC5	18	K	Predicted protein (Fragment)	PHYPADRAFT_32989	44.89	K(1)LPYESIYSDIK	-0.53182	2	1	.......D..K..........	cytosol
A9RKC6	217	K	Predicted protein (Fragment)	PHYPADRAFT_115715	47.894	LEIAGLK(1)SK	0.1873	2	1	.......A..K..........	chloroplast
A9RKC6	376	K	Predicted protein (Fragment)	PHYPADRAFT_115715	56.817	IVGIAHVEDLESIPDLEK(1)K	-0.23356	3	1	..........K..A.......	chloroplast
A9RKC6	397	K	Predicted protein (Fragment)	PHYPADRAFT_115715	86.095	SK(1)YSDIR	0.022273	2	1		chloroplast
A9RKC7	73	K	Predicted protein	PHYPADRAFT_115791	57.003	KDAWEELK(1)AK	1.7581	2	0.999989	..........KA.........	chloroplast
A9RKD4	209	K	Predicted protein (Fragment)	PHYPADRAFT_159626	123.1	GK(1)TAYVHCTAGLGR	1.3885	2	1	..........K.A........	cytosol
A9RKD8	48	K	Predicted protein	PHYPADRAFT_175850	75.02	KVGEDIAK(1)ETAK	-0.12861	2	0.999998	.........AK..........	cytosol
A9RKG4	267	K	Predicted protein	PHYPADRAFT_203375	57.288	SSGELVSTLSGHSK(1)R	1.5623	3	1		nuclear
A9RKG5	98	K	Predicted protein	PHYPADRAFT_175882	60.298	VINVNK(1)LTK	1.1479	2	1	........V.K..........	cytosol
A9RKG5	101	K	Predicted protein	PHYPADRAFT_175882	57.55	LTK(1)SGCVFK	1.1468	2	1	..........K...V......	cytosol
A9RKG5	240	K	Predicted protein	PHYPADRAFT_175882	95.531	EYCDQIK(1)R	0.6372	2	1	.......D..K..........	cytosol
A9RKG5	336	K	Predicted protein	PHYPADRAFT_175882	56.043	TYTDIEELK(1)K	-0.28429	2	1	..........K...A......	cytosol
A9RKG7	774	K	Predicted protein	PHYPADRAFT_175883	113.22	EHNVK(1)WQDIHR	0.098798	3	1	.........VK..........	cytosol
A9RKH4	68	K	Predicted protein	PHYPADRAFT_175890	57.567	LATFK(1)TNTDEDR	-1.808	2	1	.......A..K..........	chloroplast
A9RKH4	116	K	Predicted protein	PHYPADRAFT_175890	85.518	NWDLIK(1)DSIHAEGEGIDLSDVK	-0.58743	3	1	.......D..K..........	chloroplast
A9RKH4	132	K	Predicted protein	PHYPADRAFT_175890	97.69	DSIHAEGEGIDLSDVK(1)LQAPIPR	1.9832	3	1	..........K..A.......	chloroplast
A9RKH4	222	K	Predicted protein	PHYPADRAFT_175890	49.06	GISK(1)EDALK	-0.24821	2	1	..........K..A.......	chloroplast
A9RKJ5	13	K	Predicted protein	PHYPADRAFT_115702	126.83	QLHFNK(1)DGSAIK	-0.051543	2	1	..........K...A......	peroxisome
A9RKJ5	127	K	Predicted protein	PHYPADRAFT_115702	53.567	GIEK(1)TVAALVK	-0.20649	2	1	..........K..A.......	peroxisome
A9RKJ5	134	K	Predicted protein	PHYPADRAFT_115702	61.344	TVAALVK(1)ELK	0.26146	2	1	.......A..K..........	peroxisome
A9RKJ5	366	K	Predicted protein	PHYPADRAFT_115702	101.2	NLIEVAEQEYEK(1)EK	0.22514	2	1		peroxisome
A9RKJ5	429	K	Predicted protein	PHYPADRAFT_115702	152.32	LASK(1)VSAIVSTLDNDEQR	-0.69857	2	1	..........K..A.......	peroxisome
A9RKM4	6	K	Predicted protein	PHYPADRAFT_175929	101.54	GQSVK(1)DLR	0.47067	2	1		cytosol
A9RKM4	65	K	Predicted protein	PHYPADRAFT_175929	99.064	HVLEVLGPHSVDQGGPLVLK(1)HITYVK	-0.16445	4	1	........V.K..........	cytosol
A9RKM4	71	K	Predicted protein	PHYPADRAFT_175929	79.469	HITYVK(1)GR	0.78404	2	1	.........VK..........	cytosol
A9RKM4	141	K	Predicted protein	PHYPADRAFT_175929	40.616	K(1)LAETRPPLK	-0.35694	3	1	..........K.A........	cytosol
A9RKM4	224	K	Predicted protein	PHYPADRAFT_175929	63.225	LFHSGFPHK(1)TVNAMELAQEALK	1.1824	4	1	..........K...A......	cytosol
A9RKM5	100	K	Predicted protein	PHYPADRAFT_175931	76.774	VK(1)QLSAK	0.77019	2	1	..........K...A......	chloroplast
A9RKM5	154	K	Predicted protein	PHYPADRAFT_175931	62.847	DSIHIPIYDVDQSVDPASLSK(1)K	-0.65341	3	1	......A...K..........	chloroplast
A9RKM5	187	K	Predicted protein	PHYPADRAFT_175931	51.957	IPK(1)TANIIVGCQK	0.0242	2	1	..........K.A........	chloroplast
A9RKM5	197	K	Predicted protein	PHYPADRAFT_175931	82.85	TANIIVGCQK(1)GLR	0.50312	2	1	......V...K..........	chloroplast
A9RKM5	210	K	Predicted protein	PHYPADRAFT_175931	127.79	SLAACEQLYK(1)AGYR	-0.059201	2	1	..........KA.........	chloroplast
A9RKM8	189	K	Predicted protein	PHYPADRAFT_115838	86.344	NLK(1)QQLADTR	1.6	2	1	..........K...A......	cytosol
A9RKS6	118	K	V-type proton ATPase subunit F	PHYPADRAFT_203227	64.565	VK(1)HMFSSDPAGPSDR	-0.50592	3	1	.........VK..........	chloroplast
A9RKT6	63	K	Predicted protein	PHYPADRAFT_175736	73.499	LLQDNNFAK(1)VK	0.62776	2	1	.........AK..........	chloroplast
A9RKT6	65	K	Predicted protein	PHYPADRAFT_175736	104.94	VK(1)LFDADPNVIESMR	-1.2927	2	1	.......A..K..........	chloroplast
A9RKT7	156	K	Predicted protein	PHYPADRAFT_203236	53.444	LDSQK(1)HVDFALSSPLGGGRPGR	-0.34281	4	1	.......D..K..........	nuclear
A9RKU0	199	K	Predicted protein	PHYPADRAFT_159585	101.46	K(1)EQLLGHIR	1.1777	3	1	......D...K..........	chloroplast
A9RKU2	47	K	Predicted protein	PHYPADRAFT_115657	132.25	EIVDAPPIPALSFSPK(1)R	-1.3559	2	1		chloroplast
A9RKU2	71	K	Predicted protein	PHYPADRAFT_115657	93.649	PELK(1)LAGIR	0.44574	2	1	..........K.A........	chloroplast
A9RKU2	97	K	Predicted protein	PHYPADRAFT_115657	134.99	K(1)LLDEGILGPER	1.1164	2	1		chloroplast
A9RKU2	209	K	Predicted protein	PHYPADRAFT_115657	99.881	K(0.137)PLTPSGPK(0.863)IQSNEEQLVVQNR	-0.96342	3	0.862997		chloroplast
A9RKU5	313	K	Predicted protein	PHYPADRAFT_67470	60.398	AK(1)VVELDAR	-0.64025	2	1	.........AK..........	"endoplasmic reticulum, plasma membrane"
A9RKU5	348	K	Predicted protein	PHYPADRAFT_67470	71.877	AK(1)YSEAK	1.054	2	1	.........AK..........	"endoplasmic reticulum, plasma membrane"
A9RKU5	353	K	Predicted protein	PHYPADRAFT_67470	122.7	YSEAK(1)DTVSEK	-0.018514	2	1	.........AK..........	"endoplasmic reticulum, plasma membrane"
A9RKU5	359	K	Predicted protein	PHYPADRAFT_67470	154.36	DTVSEK(1)DSIIGGK	0.040552	2	1	.......V..K..........	"endoplasmic reticulum, plasma membrane"
A9RKU5	366	K	Predicted protein	PHYPADRAFT_67470	50.178	DTVSEKDSIIGGK(1)ESR	0.38743	3	0.999975	.........GK..........	"endoplasmic reticulum, plasma membrane"
A9RKU5	412	K	Predicted protein	PHYPADRAFT_67470	56.258	AEAVAK(1)MAR	-0.62452	2	1	.........AK..........	"endoplasmic reticulum, plasma membrane"
A9RKU5	421	K	Predicted protein	PHYPADRAFT_67470	94.114	ALEDTK(1)SR	-0.24351	2	1	..........K..A.......	"endoplasmic reticulum, plasma membrane"
A9RKU5	432	K	Predicted protein	PHYPADRAFT_67470	145.99	AAEAHDLEK(1)R	0.42651	3	1	.......D..K..........	"endoplasmic reticulum, plasma membrane"
A9RKU5	477	K	Predicted protein	PHYPADRAFT_67470	55.898	EIK(1)ISEER	2.8829	2	1	.........IK..........	"endoplasmic reticulum, plasma membrane"
A9RKU5	499	K	Predicted protein	PHYPADRAFT_67470	66.538	SK(1)ASDAHSLSK	0.1329	3	1	.......A..KA.........	"endoplasmic reticulum, plasma membrane"
A9RKU5	508	K	Predicted protein	PHYPADRAFT_67470	76.682	ASDAHSLSK(1)R	-1.768	2	1		"endoplasmic reticulum, plasma membrane"
A9RKU5	515	K	Predicted protein	PHYPADRAFT_67470	119.68	RLEEEIK(1)K	1.011	2	1	.........IK..........	"endoplasmic reticulum, plasma membrane"
A9RKU5	554	K	Predicted protein	PHYPADRAFT_67470	158.58	ALEDEQNK(1)NEAIRDSER	-0.27062	3	1	..........K..A.......	"endoplasmic reticulum, plasma membrane"
A9RKU5	596	K	Predicted protein	PHYPADRAFT_67470	50.484	VSEK(1)DSNLTK	0.59751	2	1	.......V..K..........	"endoplasmic reticulum, plasma membrane"
A9RKU5	602	K	Predicted protein	PHYPADRAFT_67470	104.82	DSNLTK(1)QSER	-0.28075	2	1		"endoplasmic reticulum, plasma membrane"
A9RKU5	681	K	Predicted protein	PHYPADRAFT_67470	182.64	VGVTVEQHK(1)R	-0.065815	2	1	......V...K..........	"endoplasmic reticulum, plasma membrane"
A9RKU5	694	K	Predicted protein	PHYPADRAFT_67470	114.3	GQEEAIAK(1)IEEAQQLEQEVK	1.4187	3	1	.K.....A..K..........	"endoplasmic reticulum, plasma membrane"
A9RKV9	73	K	Predicted protein	PHYPADRAFT_115956	111.73	SK(1)LMGVR	-0.32185	2	1	..........K...V......	extracellular
A9RKV9	96	K	Predicted protein	PHYPADRAFT_115956	149.69	NLQNEAEAILK(1)AAR	1.0003	2	1	.......A..KA.........	extracellular
A9RKV9	108	K	Predicted protein	PHYPADRAFT_115956	78.548	IETTEALAK(1)TK	0.062737	2	1	.........AK..........	extracellular
A9RKV9	111	K	Predicted protein	PHYPADRAFT_115956	200.76	TKK(1)ETAAMLDEK	-0.070826	2	0.999998	..........K..A.......	extracellular
A9RKV9	120	K	Predicted protein	PHYPADRAFT_115956	198.23	ETAAMLDEK(1)LQESR	-0.20649	3	1		extracellular
A9RKV9	143	K	Predicted protein	PHYPADRAFT_115956	258.92	ELAQSLANLEEQK(1)QDTLR	1.3957	2	1		extracellular
A9RKV9	164	K	Predicted protein	PHYPADRAFT_115956	88.951	SLDTQVQQLSDDILSK(0.999)VIPFK(0.001)V	1.3801	3	0.998847		extracellular
A9RKW1	19	K	Predicted protein	PHYPADRAFT_109710	110.38	GMSSSALPYK(1)R	-0.9514	2	1	......A...K..........	nuclear
A9RKW1	70	K	Predicted protein	PHYPADRAFT_109710	137.69	DSHGIAQVNSVTGSK(1)VLR	0.15399	2	1	......V...K..........	nuclear
A9RKW1	93	K	Predicted protein	PHYPADRAFT_109710	125.5	GHGLGPEIPEDLYHLIK(1)K	0.22151	3	1	..........K.A........	nuclear
A9RL19	100	K	Predicted protein (Fragment)	PHYPADRAFT_116068	121.68	VYTDPVTQQVK(1)R	-0.057378	2	1	.........VK..........	cytosol
A9RL34	46	K	Predicted protein	PHYPADRAFT_203522	96.707	VEGSLENFAK(1)GYDK	0.74221	2	1	.........AK..........	cytosol
A9RL34	50	K	Predicted protein	PHYPADRAFT_203522	63.184	GYDK(1)FGFTR	0.94819	2	1	.........DK..........	cytosol
A9RL34	252	K	Predicted protein	PHYPADRAFT_203522	46.985	YLIDK(1)AHSMGLR	-2.9461	3	1	..........KA.........	cytosol
A9RL35	93	K	Predicted protein	PHYPADRAFT_203525	55.064	EK(1)AIMQAAK	0.49421	2	1	..........KA.........	cytosol
A9RL36	21	K	Predicted protein	PHYPADRAFT_116031	175.62	LWEEQGENVGVPQK(1)VR	0.51958	2	1	.......V..K..........	cytosol
A9RL36	153	K	Predicted protein	PHYPADRAFT_116031	107.09	LILENEPFK(1)STK	-0.93982	2	1	..........K...V......	cytosol
A9RL36	156	K	Predicted protein	PHYPADRAFT_116031	57.785	STK(1)VEEITR	-0.3831	2	1		cytosol
A9RL36	220	K	Predicted protein	PHYPADRAFT_116031	49.325	GFSQCK(1)GR	2.9236	2	1	..........KG.........	cytosol
A9RL36	260	K	Predicted protein	PHYPADRAFT_116031	60.398	LVLEAFK(1)LMK	-2.4636	2	1	........A.K....K.....	cytosol
A9RL36	295	K	Predicted protein	PHYPADRAFT_116031	61.344	FLLLK(1)SHLFAR	-0.35166	3	1		cytosol
A9RL36	337	K	Predicted protein	PHYPADRAFT_116031	48.405	SDLLGK(1)VIETLASK	-1.2376	2	1	......D...K..........	cytosol
A9RL36	345	K	Predicted protein	PHYPADRAFT_116031	111.63	VIETLASK(1)NLYR	2.7616	2	1		cytosol
A9RL45	38	K	Predicted protein	PHYPADRAFT_159747	95.417	DK(1)SIIVWHLSR	0.30366	3	1	..........K...V......	cytosol
A9RL45	173	K	Predicted protein	PHYPADRAFT_159747	64.843	FSPVTANPIIVSGGWDK(1)VVK	-1.1184	3	1	..........K...V......	cytosol
A9RL45	176	K	Predicted protein	PHYPADRAFT_159747	73.655	VVK(1)VWNLTNCK	1.1116	2	1	......D...K..........	cytosol
A9RL45	226	K	Predicted protein	PHYPADRAFT_159747	164.53	DGVAMLWDLAEGK(1)R	1.4452	2	1	.......A..K..........	cytosol
A9RL45	280	K	Predicted protein	PHYPADRAFT_159747	213.02	SVVDELRPEFTFVSK(1)K	-0.18545	3	1	..........K.A........	cytosol
A9RL60	164	K	Predicted protein	PHYPADRAFT_104797	61.345	QLASQAALGVGAAAGPTK(0.072)PAAK(0.928)K	-0.96533	3	0.927802	.........AK..........	Golgi apparatus
A9RL77	124	K	Peptidyl-prolyl cis-trans isomerase (Fragment)	PHYPADRAFT_116206	131.48	VVGTDEVFVDTTAK(1)GK	2.5553	2	1	.........AK..........	chloroplast
A9RL78	8	K	Predicted protein	PHYPADRAFT_203561	92.692	IMVAVK(1)R	-1.1227	2	1		cytosol
A9RL78	16	K	Predicted protein	PHYPADRAFT_203561	76.679	VIDYAVK(1)IR	0.40357	2	1	......D...K..........	cytosol
A9RL78	150	K	Predicted protein	PHYPADRAFT_203561	103.79	VAMEK(1)GSDSVVVER	-0.29395	2	1	.....K...EK..........	cytosol
A9RL91	20	K	Predicted protein	PHYPADRAFT_115973	42.976	GGAK(1)VIIEPHR	0.5256	3	1	.........AK..........	cytosol
A9RL91	37	K	Predicted protein	PHYPADRAFT_115973	53.08	AK(1)EDALVTK	-0.72291	2	1	.........AK..........	cytosol
A9RL91	56	K	Predicted protein	PHYPADRAFT_115973	79.875	NLVPGESVYGEK(1)R	-0.37496	2	1	......V...K..........	cytosol
A9RL91	67	K	Predicted protein	PHYPADRAFT_115973	113.76	ISVDNEDGTK(1)TEYR	0.038438	2	1	.......D..K..........	cytosol
A9RL92	56	K	Predicted protein	PHYPADRAFT_116325	178.68	QFTTQK(1)SEETFNAAK	-0.44375	2	1		cytosol
A9RL92	80	K	Predicted protein	PHYPADRAFT_116325	161.04	AFK(1)SVGGQPIVFDR	1.5018	2	1	......V...K..........	cytosol
A9RL92	190	K	Predicted protein	PHYPADRAFT_116325	48.907	VLK(1)FEGCYHGHADSFLVK	-0.28103	4	1	........V.K..........	cytosol
A9RL92	246	K	Predicted protein	PHYPADRAFT_116325	45.882	EIFAK(1)YK	0.84022	2	1	.........AK..........	cytosol
A9RL92	248	K	Predicted protein	PHYPADRAFT_116325	65.207	YK(1)GEIAAVVLEPVVGNAGFIIPK	-0.89035	3	1	.......A..K..........	cytosol
A9RL92	270	K	Predicted protein	PHYPADRAFT_116325	110.31	K(1)EFLQGLR	-0.84805	2	1		cytosol
A9RL92	332	K	Predicted protein	PHYPADRAFT_116325	106.26	IIGGGLPVGAYGGK(1)R	0.32012	3	1	.........GK..........	cytosol
A9RL92	383	K	Predicted protein	PHYPADRAFT_116325	77.42	VTGK(1)LIQGILDAGR	1.6806	2	1	.........GK..........	cytosol
A9RL96	220	K	Predicted protein (Fragment)	PHYPADRAFT_116128	45.853	HK(1)ADMVIFEAAR	0.45934	3	1	..........KA.........	chloroplast
A9RLA5	50	K	Rab18/RabC-family small GTPase	RabC16	64.191	VK(1)MMTLGGK	-1.5992	2	1	......D...K..........	cytosol
A9RLA5	139	K	Rab18/RabC-family small GTPase	RabC16	93.429	K(1)EGIAFAR	0.17413	2	1	......V...K..........	cytosol
A9RLA5	188	K	Rab18/RabC-family small GTPase	RabC16	103.6	ILDTPSLTADTAQLK(1)K	0.58115	2	1	.......A..K..........	cytosol
A9RLA9	77	K	Peptidyl-prolyl cis-trans isomerase (Fragment)	PHYPADRAFT_116144	96.745	GGSFEGDEK(1)NFFR	-1.6333	2	1		cytosol
A9RLA9	83	K	Peptidyl-prolyl cis-trans isomerase (Fragment)	PHYPADRAFT_116144	46.786	FK(1)LGNSEVIPAFDEAVATMK	-0.83717	3	1	.........FK..........	cytosol
A9RLB4	162	K	Predicted protein	PHYPADRAFT_109510	164.56	YLLFK(1)PDREELLK	0.46036	2	1	.........FK..........	chloroplast
A9RLB4	176	K	Predicted protein	PHYPADRAFT_109510	106.91	IIDETK(1)SK	0.61637	2	1		chloroplast
A9RLD4	58	K	Predicted protein	PHYPADRAFT_176127	63.532	AREDGEQVMPTDLLK(1)NSVANTLSK	-0.099237	3	1	.......D..K...A......	cytosol
A9RLD4	325	K	Predicted protein	PHYPADRAFT_176127	61.657	K(1)AVEGFSETYYSK	0.23961	2	1	..........KA.........	cytosol
A9RLF4	459	K	Clustered mitochondria protein homolog	PHYPADRAFT_203627	72.789	GAK(1)AVINR	-0.39623	2	1	.........AK..........	nuclear
A9RLF4	629	K	Clustered mitochondria protein homolog	PHYPADRAFT_203627	88.155	FHAK(1)ALEAGK	-1.0307	3	1	.........AK..........	nuclear
A9RLF4	635	K	Clustered mitochondria protein homolog	PHYPADRAFT_203627	55.353	ALEAGK(1)LLHIK	-0.25293	2	1	........A.K....K.....	nuclear
A9RLF4	640	K	Clustered mitochondria protein homolog	PHYPADRAFT_203627	69.045	LLHIK(1)EHTVLDGAGK	-0.74966	4	1	..........K...V......	nuclear
A9RLF4	650	K	Clustered mitochondria protein homolog	PHYPADRAFT_203627	52.464	EHTVLDGAGK(1)EVTLCAPVECK	-4.4863	3	1	.........GK.V........	nuclear
A9RLF4	1249	K	Clustered mitochondria protein homolog	PHYPADRAFT_203627	140.78	DIQAHAQK(1)QK	1.1436	2	1	......A...K..........	nuclear
A9RLF9	7	K	Predicted protein	PHYPADRAFT_67702	164.97	ALLLEK(1)LQIQR	1.2109	2	1		cytosol
A9RLF9	56	K	Predicted protein	PHYPADRAFT_67702	253.79	NHAMTIAQK(1)GYR	-0.26157	3	1	..........K...A......	cytosol
A9RLF9	101	K	Predicted protein	PHYPADRAFT_67702	140.17	WLK(1)EHGSPK	0.62897	3	1	......A...K..........	cytosol
A9RLF9	163	K	Predicted protein	PHYPADRAFT_67702	166.03	APVQAHFGQNDK(1)LK	0.27303	2	1	.........DK..........	cytosol
A9RLF9	165	K	Predicted protein	PHYPADRAFT_67702	153.14	LK(1)GFSDAESAK	-0.7335	2	1	.......D..K..........	cytosol
A9RLF9	174	K	Predicted protein	PHYPADRAFT_67702	62.287	GFSDAESAK(1)ALEK	2.4419	2	1	.........AK..........	cytosol
A9RLF9	178	K	Predicted protein	PHYPADRAFT_67702	113.89	ALEK(1)QLQK	-0.11057	2	1	.......A..K..........	cytosol
A9RLF9	210	K	Predicted protein	PHYPADRAFT_67702	90.348	K(1)IETGFGEHHQEVVDK	-0.083161	3	1	.......V..K..........	cytosol
A9RLF9	225	K	Predicted protein	PHYPADRAFT_67702	141.48	KIETGFGEHHQEVVDK(1)AWSHFDAWFGK	0.60685	4	1	..........KA.........	cytosol
A9RLG1	42	K	6,7-dimethyl-8-ribityllumazine synthase	PHYPADRAFT_203635	88.101	EVTGSLVK(1)GAGLR	0.37788	2	1	..........K.A........	cytosol
A9RLG4	155	K	Predicted protein	PHYPADRAFT_116077	147.56	EGEASK(1)APSLTLTGR	0.65914	2	1	..........KA.........	chloroplast
A9RLG5	53	K	Predicted protein	PHYPADRAFT_109512	58.079	K(0.966)LK(0.034)VAQPLGPSGDFK	0.28768	3	0.96563	..........K...A......	chloroplast
A9RLG5	55	K	Predicted protein	PHYPADRAFT_109512	142.54	LK(1)VAQPLGPSGDFK	-1.0714	2	1	..........K.A........	chloroplast
A9RLG5	67	K	Predicted protein	PHYPADRAFT_109512	106.32	VAQPLGPSGDFK(1)NK(1)K	2.0487	2	1	.........FK..........	chloroplast
A9RLG5	69	K	Predicted protein	PHYPADRAFT_109512	42.947	VAQPLGPSGDFK(1)NK(1)K	2.0487	2	1	......D...K..........	chloroplast
A9RLG5	70	K	Predicted protein	PHYPADRAFT_109512	133.68	K(1)GVDAGGR	-0.66887	2	1	..........K...A......	chloroplast
A9RLG5	90	K	Predicted protein	PHYPADRAFT_109512	194.15	GVYQFVDK(1)YGANVDGYSPIYAR	-0.20291	2	1	..........K..A.......	chloroplast
A9RLH9	146	K	Predicted protein	PHYPADRAFT_67724	169.37	GSYTAGATDISK(1)AQFNR	0.55405	2	1	.......D..K..........	chloroplast
A9RLH9	182	K	Predicted protein	PHYPADRAFT_67724	135.09	IYVHDGAVGSSPLSDAK(1)VR	0.10646	2	1	.........AK..........	chloroplast
A9RLH9	326	K	Predicted protein	PHYPADRAFT_67724	112.91	AAVSPDLGVVWSK(1)EGVAR	2.6438	3	1	......V...K..........	chloroplast
A9RLH9	336	K	Predicted protein	PHYPADRAFT_67724	109	LFASK(1)DAGAPNLYK	0.99396	2	1	..........K.A........	chloroplast
A9RLI4	71	K	Predicted protein	PHYPADRAFT_203665	58.848	LTLPLQPGQSRPTPVDESK(1)K	-0.22864	3	1	.......D..K..........	cytosol
A9RLI7	107	K	Predicted protein	PHYPADRAFT_176185	76.378	SGSGSSSK(1)GAAAAMEDK	-1.1071	2	1	..........K.A........	chloroplast
A9RLI7	362	K	Predicted protein	PHYPADRAFT_176185	45.829	GLGK(1)SAYLPFK	0.21815	2	1	..........K.A........	chloroplast
A9RLI7	527	K	Predicted protein	PHYPADRAFT_176185	91.307	VQAELVSQK(1)YK	-0.947	2	1	.......V..K..........	chloroplast
A9RLI9	215	K	Predicted protein	PHYPADRAFT_203676	70.889	IVNDNYSYAK(1)LVK	0.298	2	1	.........AK..........	nuclear
A9RLI9	578	K	Predicted protein	PHYPADRAFT_203676	45.384	RAEEATPVAVVTEK(1)K	1.0815	3	1	......V...K..........	nuclear
A9RLL2	67	K	Predicted protein	PHYPADRAFT_176210	184.71	ELHFNK(1)DGSAIK	0.5637	3	1	..........K...A......	chloroplast
A9RLL2	74	K	Predicted protein	PHYPADRAFT_176210	69.375	K(1)MQAGVDK	0.1148	2	1	..........K..A.......	chloroplast
A9RLL2	81	K	Predicted protein	PHYPADRAFT_176210	119.38	MQAGVDK(1)LADLVGVTLGPK	-1.796	2	1	..........K.A........	chloroplast
A9RLL2	93	K	Predicted protein	PHYPADRAFT_176210	133.16	LADLVGVTLGPK(1)GR	0.44662	2	1	..........K...V......	chloroplast
A9RLL2	102	K	Predicted protein	PHYPADRAFT_176210	123.95	NVVLESK(1)YGSPK	0.57159	2	1	......V...K..........	chloroplast
A9RLL2	107	K	Predicted protein	PHYPADRAFT_176210	94.487	YGSPK(1)IVNDGVTVAK	-0.13788	2	1		chloroplast
A9RLL2	131	K	Predicted protein	PHYPADRAFT_176210	177.58	EVELEDPVENIGAK(1)LVR	0.18449	2	1	.........AK..........	chloroplast
A9RLL2	188	K	Predicted protein	PHYPADRAFT_176210	79.659	TVIALVK(1)ELK	0.52082	2	1	.......A..K..........	chloroplast
A9RLL2	230	K	Predicted protein	PHYPADRAFT_176210	99.283	K(1)GVVTMEEGR	-0.86248	2	1	..........KG.........	chloroplast
A9RLL2	330	K	Predicted protein	PHYPADRAFT_176210	64.268	GSLK(1)VAALK	-0.36385	2	1	..........K.A........	chloroplast
A9RLL2	335	K	Predicted protein	PHYPADRAFT_176210	90.697	VAALK(1)APGFGER	-0.50329	3	1	.......A..KA.........	chloroplast
A9RLL2	380	K	Predicted protein	PHYPADRAFT_176210	92.8	VGTEVLGTAAK(1)VVLTK	0.40152	3	1	........A.K....K.....	chloroplast
A9RLL2	385	K	Predicted protein	PHYPADRAFT_176210	145.04	VVLTK(1)DSTTIVGDGSTQDAVEKR	-0.97454	3	1	......V...K..........	chloroplast
A9RLL2	402	K	Predicted protein	PHYPADRAFT_176210	180.64	DSTTIVGDGSTQDAVEK(1)R	-0.40272	2	1	..........K..A.......	chloroplast
A9RLL2	420	K	Predicted protein	PHYPADRAFT_176210	124.62	NLIEIAEQEYEK(1)EK	-0.35633	2	1		chloroplast
A9RLL2	483	K	Predicted protein	PHYPADRAFT_176210	114.97	LASK(1)VDAIK	1.0369	2	1	........A.K....K.....	chloroplast
A9RLL2	488	K	Predicted protein	PHYPADRAFT_176210	124.81	VDAIK(1)ESLDNDEQK	-0.41905	2	1	.......D..K..........	chloroplast
A9RLL2	497	K	Predicted protein	PHYPADRAFT_176210	68.481	ESLDNDEQK(1)VGADIVK	0.48351	2	1	..........K..A.......	chloroplast
A9RLL2	504	K	Predicted protein	PHYPADRAFT_176210	130.27	VGADIVK(1)R	-0.045065	2	1	..........K.A........	chloroplast
A9RLL2	512	K	Predicted protein	PHYPADRAFT_176210	73.885	ALCYPLK(1)LIAK	0.51773	2	1	..........K..A.......	chloroplast
A9RLL9	28	K	Predicted protein	PHYPADRAFT_203706	120.45	RPDLK(1)LSK	-0.80861	2	1		cytoskeleton
A9RLL9	31	K	Predicted protein	PHYPADRAFT_203706	119.8	LSK(1)YAEGLTESELLAHFK	0.11426	3	1	..........K.A........	cytoskeleton
A9RLL9	144	K	Predicted protein	PHYPADRAFT_203706	190.55	K(1)TFLVADNCHPQTIEVCK	0.6398	3	1	..........K...V......	cytoskeleton
A9RLL9	161	K	Predicted protein	PHYPADRAFT_203706	247.82	TFLVADNCHPQTIEVCK(1)TR	0.30529	2	1	..........K..A.......	cytoskeleton
A9RLL9	177	K	Predicted protein	PHYPADRAFT_203706	85.493	ADGLGLNVVVADYK(1)K	0.94052	2	1	.......A..K..........	cytoskeleton
A9RLL9	178	K	Predicted protein	PHYPADRAFT_203706	104.75	K(1)FDYSSK	-0.04106	2	1	.......D..K..........	cytoskeleton
A9RLL9	184	K	Predicted protein	PHYPADRAFT_203706	131.81	K(0.019)FDYSSK(0.981)DVSGVLVQYPATDGSVNDYSDFVK	-0.37441	3	0.980519	......D...K..........	cytoskeleton
A9RLL9	208	K	Predicted protein	PHYPADRAFT_203706	148.3	DVSGVLVQYPATDGSVNDYSDFVK(1)NAHAHGVK	0.12269	4	1	.......D..K...A......	cytoskeleton
A9RLL9	268	K	Predicted protein	PHYPADRAFT_203706	130.17	FGVPMGYGGPHAAFLATSQEYK(1)R	-0.24438	3	1		cytoskeleton
A9RLL9	285	K	Predicted protein	PHYPADRAFT_203706	124.42	IIGMSIDATGK(1)PCLR	-0.25943	2	1	.......A..K..........	cytoskeleton
A9RLL9	376	K	Predicted protein	PHYPADRAFT_203706	127.71	VTVGEGQVEK(1)VMK	-0.52108	2	1	......G..EK..........	cytoskeleton
A9RLL9	379	K	Predicted protein	PHYPADRAFT_203706	184.87	VMK(1)DAVAHGVNLR	-0.57749	3	1	..........K.A........	cytoskeleton
A9RLL9	420	K	Predicted protein	PHYPADRAFT_203706	206.74	IFGGGK(1)NVGFTAEQLAGEVESR	-1.6859	2	1	.........GK.V........	cytoskeleton
A9RLL9	442	K	Predicted protein	PHYPADRAFT_203706	138.07	LPSSLK(1)R	-0.053029	2	1		cytoskeleton
A9RLL9	600	K	Predicted protein	PHYPADRAFT_203706	188.96	IVTVGTDK(1)HGNVDIAELRK	-0.87551	4	1	......V...K..........	cytoskeleton
A9RLL9	701	K	Predicted protein	PHYPADRAFT_203706	113.86	TFCIPHGGGGPGMGPIGVK(1)K	0.18796	3	1	..........K...A......	cytoskeleton
A9RLL9	762	K	Predicted protein	PHYPADRAFT_203706	178.47	GLTDASK(1)LAILNANYMAK	0.074008	2	1	..........K.A........	cytoskeleton
A9RLL9	773	K	Predicted protein	PHYPADRAFT_203706	150.1	LAILNANYMAK(1)R	-2.4889	2	1	.........AK..........	cytoskeleton
A9RLL9	800	K	Predicted protein	PHYPADRAFT_203706	69.188	K(0.822)FK(0.178)ETAGIEAEDVAK	2.1651	3	0.822283	.......D..K..........	cytoskeleton
A9RLL9	802	K	Predicted protein	PHYPADRAFT_203706	250.41	FK(1)ETAGIEAEDVAK	0.7925	2	1	..........K..A.......	cytoskeleton
A9RLL9	814	K	Predicted protein	PHYPADRAFT_203706	183.31	FKETAGIEAEDVAK(1)R	-0.13111	2	1	.........AK..........	cytoskeleton
A9RLL9	877	K	Predicted protein	PHYPADRAFT_203706	117.35	EDNVLK(1)GAPHPASVVMADDWTK	1.8183	3	1	..........K.A........	cytoskeleton
A9RLL9	893	K	Predicted protein	PHYPADRAFT_203706	167.53	GAPHPASVVMADDWTK(1)SYSR	-0.053789	2	1	.......D..K..........	cytoskeleton
A9RLL9	911	K	Predicted protein	PHYPADRAFT_203706	74.611	ASK(1)FWPTTSR	-1.0261	2	1	......V...K..........	cytoskeleton
A9RMC5	41	K	Predicted protein (Fragment)	PHYPADRAFT_24317	52.867	GIPVK(1)AVLR	-0.25567	2	1	..........KA.........	endoplasmic reticulum
A9RMC5	49	K	Predicted protein (Fragment)	PHYPADRAFT_24317	128.38	K(1)AQTLFGQHDPEAFQVLVGDTR	0.63223	3	1	.......D..K..........	endoplasmic reticulum
A9RMD3	72	K	Cysteine synthase	PHYPADRAFT_116788	107.99	LEIMEPCCSVK(1)DR	-1.0281	2	1	.........VK..........	mitochondria
A9RMD3	86	K	Cysteine synthase	PHYPADRAFT_116788	102.79	IGFSMITDAENK(1)GAITPGK	1.1782	3	1	..........K.A........	mitochondria
A9RMD3	93	K	Cysteine synthase	PHYPADRAFT_116788	80.02	GAITPGK(1)SILVEPTSGNTGIGLAFIAAAK	2.1138	3	1	..........K...V......	mitochondria
A9RMD3	149	K	Cysteine synthase	PHYPADRAFT_116788	136.6	AFGAELVLTDPAK(1)GMK	1.6086	2	1	.........AK..........	mitochondria
A9RMD3	152	K	Cysteine synthase	PHYPADRAFT_116788	69.198	GMK(1)GAVQK	-1.4886	2	1	..........K.A........	mitochondria
A9RMD3	157	K	Cysteine synthase	PHYPADRAFT_116788	66.486	GAVQK(1)AEEIVK	0.028262	2	1	.......A..KA.........	mitochondria
A9RMD3	163	K	Cysteine synthase	PHYPADRAFT_116788	91.906	AEEIVK(1)K	0.45188	2	1	.........VK..........	mitochondria
A9RMD3	164	K	Cysteine synthase	PHYPADRAFT_116788	99.663	K(1)TPNSYMLQQFENPANPK	-0.6296	3	1	........V.K..........	mitochondria
A9RMD3	181	K	Cysteine synthase	PHYPADRAFT_116788	72.414	KTPNSYMLQQFENPANPK(1)VHFETTGPEIWEDTAGK	0.9749	4	0.999997	.......A..K..........	mitochondria
A9RMD3	227	K	Cysteine synthase	PHYPADRAFT_116788	105.55	NPNVK(1)IIGVEPSESSVLSGGKPGPHK	0.61531	4	0.999999	..........K...V......	mitochondria
A9RMD3	243	K	Cysteine synthase	PHYPADRAFT_116788	76.301	IIGVEPSESSVLSGGK(1)PGPHK	0.68985	3	1	.........GK..........	mitochondria
A9RMD3	315	K	Cysteine synthase	PHYPADRAFT_116788	78.456	RPENAGK(1)LIAVILPSFGER	-0.90496	3	1	..........K..A.......	mitochondria
A9RMF6	206	K	Predicted protein (Fragment)	PHYPADRAFT_23507	124.16	LAGK(1)AVSEELEEEGK	0.16435	2	1	.........GK.V........	chloroplast
A9RMF6	217	K	Predicted protein (Fragment)	PHYPADRAFT_23507	95.662	AVSEELEEEGK(1)TFLQVIR	-1.7944	3	1	.........GK..........	chloroplast
A9RML4	136	K	Predicted protein	PHYPADRAFT_203929	108.09	AK(1)AFDEK	-0.21622	2	1	.........AK..........	chloroplast
A9RML4	217	K	Predicted protein	PHYPADRAFT_203929	69.812	YHVSEK(1)TR	-0.43779	2	1	..........K...A......	chloroplast
A9RML4	266	K	Predicted protein	PHYPADRAFT_203929	86.288	TAEEVGQK(1)TLER	0.62297	2	1	.......V..K..........	chloroplast
A9RML7	24	K	Predicted protein (Fragment)	PHYPADRAFT_21255	73.435	VGLAK(1)VNSTYK	-0.17567	2	1	.........AK..........	mitochondria
A9RML7	255	K	Predicted protein (Fragment)	PHYPADRAFT_21255	97.068	ALEIYK(1)R	0.34465	2	1	..........K.A........	mitochondria
A9RMQ9	324	K	Methionine aminopeptidase 2	PHYPADRAFT_176508	76.679	TFQIK(1)SVR	-0.89734	2	1	.........IK..........	cytoskeleton
A9RMR0	78	K	Predicted protein	PHYPADRAFT_176509	91.656	AADYVK(1)QNLFK	0.38648	2	1	.......D..K..........	cytosol
A9RMR0	203	K	Predicted protein	PHYPADRAFT_176509	53.947	K(1)YVVAEPEIQEK	1.7291	2	1	..........K...A......	cytosol
A9RMR0	214	K	Predicted protein	PHYPADRAFT_176509	58.98	KYVVAEPEIQEK(1)LVTK	1.5934	3	0.999997		cytosol
A9RMR5	178	K	Predicted protein	PHYPADRAFT_116705	77.221	SSAQLGSLDGEK(1)DGAAK	-0.24735	2	1	.......D..K...A......	plasma membrane
A9RMR9	18	K	40S ribosomal protein S27	PHYPADRAFT_160009	61.477	VLSNDIDLLHPPAELEK(1)R	1.152	3	1	......A..EK..........	chloroplast
A9RMS0	26	K	40S ribosomal protein S3a	PHYPADRAFT_204003	78.516	IVDPFSK(1)K	-0.10484	2	1	......D...K..........	cytosol
A9RMS0	41	K	40S ribosomal protein S3a	PHYPADRAFT_204003	136.38	APNTFTQK(1)SLGK	-0.0010344	2	1		cytosol
A9RMS0	45	K	40S ribosomal protein S3a	PHYPADRAFT_204003	68.626	SLGK(1)TLVTR	0.44642	2	1	.........GK..........	cytosol
A9RMS0	55	K	40S ribosomal protein S3a	PHYPADRAFT_204003	113.61	TAGTK(1)IASDGLK	-0.083096	2	1	..........K.A........	cytosol
A9RMS0	62	K	40S ribosomal protein S3a	PHYPADRAFT_204003	73.233	IASDGLK(1)GR	-0.14542	2	1	.......D..K..........	cytosol
A9RMS0	94	K	40S ribosomal protein S3a	PHYPADRAFT_204003	57.238	AEDVQGK(1)NVLTNFWGMDLTTDK	1.4272	3	1	.........GK.V........	cytosol
A9RMS0	152	K	40S ribosomal protein S3a	PHYPADRAFT_204003	174.24	K(1)TCYAQSSQIR	0.45018	2	1	..........K...A......	cytosol
A9RMS0	174	K	40S ribosomal protein S3a	PHYPADRAFT_204003	143.42	EIMTK(1)EAQTCDLK	-0.48514	2	1	..........K.A........	cytosol
A9RMS0	182	K	40S ribosomal protein S3a	PHYPADRAFT_204003	56.569	EAQTCDLK(1)ELVAK	-0.35539	2	1	..........K...A......	cytosol
A9RMS0	187	K	40S ribosomal protein S3a	PHYPADRAFT_204003	106.55	ELVAK(1)FIPEVIGK	0.85079	2	1	.........AK..........	cytosol
A9RMS0	195	K	40S ribosomal protein S3a	PHYPADRAFT_204003	67.997	FIPEVIGK(1)EIEK	0.81807	2	1	.........GK..........	cytosol
A9RMS0	199	K	40S ribosomal protein S3a	PHYPADRAFT_204003	210.98	EIEK(1)ATQGIYPLQNTFIR	1.315	2	1	..........KA.........	cytosol
A9RMS0	222	K	40S ribosomal protein S3a	PHYPADRAFT_204003	65.224	APK(1)FDLMK	0.84969	2	1	........A.K....K.....	cytosol
A9RMS0	227	K	40S ribosomal protein S3a	PHYPADRAFT_204003	111.57	FDLMK(1)LMEVHGDYSEEVGAK	-0.72987	3	1	.......D..K..........	cytosol
A9RMU1	214	K	Predicted protein	PHYPADRAFT_68213	55.335	TDGK(1)TVFVGTGVDK	0.23403	2	1	.........GK.V........	mitochondria
A9RMU9	103	K	Predicted protein	PHYPADRAFT_116785	132.81	ALCLACGSK(1)VGDGTER	0.30145	2	1	......A...K..........	chloroplast
A9RMU9	193	K	Predicted protein	PHYPADRAFT_116785	113.52	SSPDAPK(1)LAAENLEK	-0.016958	2	1	..........K.A........	chloroplast
A9RMV1	72	K	Predicted protein	PHYPADRAFT_176547	73.11	GVTFLDTSDMYGPHTNEVLVGK(1)AIK	2.3323	3	1	......V...K..........	cytosol
A9RMV1	80	K	Predicted protein	PHYPADRAFT_176547	104.2	DK(1)VQLATK	-0.20303	2	1	..........K...A......	cytosol
A9RMV1	115	K	Predicted protein	PHYPADRAFT_176547	95.311	QACEASLK(1)R	-0.33942	2	1	.......A..K..........	cytosol
A9RMV1	241	K	Predicted protein	PHYPADRAFT_176547	89.43	LSGENLAK(1)NEK	-1.6464	2	1	.........AK..........	cytosol
A9RMV1	273	K	Predicted protein	PHYPADRAFT_176547	47.621	GK(1)DVVPIPGTTK	0.48633	2	1	.........GK.V........	cytosol
A9RMV1	283	K	Predicted protein	PHYPADRAFT_176547	54.276	GKDVVPIPGTTK(1)K	-1.9939	2	0.999995		cytosol
A9RMW4	86	K	Predicted protein	PHYPADRAFT_160034	55.261	NAK(1)DDNLEITK	0.68658	2	1	.........AK..........	chloroplast
A9RMX0	22	K	Predicted protein	PHYPADRAFT_160036	86.014	TPADFLK(1)SIR	-1.1386	2	1	.......D..K..........	chloroplast
A9RMX0	32	K	Predicted protein	PHYPADRAFT_160036	67.648	GRPVVVK(1)LNSGVDYR	0.76381	2	1	.........VK..........	chloroplast
A9RMX0	68	K	Predicted protein	PHYPADRAFT_160036	49.527	NK(1)YGDAFIR	-1.0057	2	1	..........K...A......	chloroplast
A9RMY5	44	K	Predicted protein	PHYPADRAFT_204046	99.344	LVGIGK(1)QHTYVETDNVR	0.005342	3	1	......V...K..........	cytosol
A9RMZ1	12	K	Predicted protein	PHYPADRAFT_204058	94.688	ASDGSVAEGSK(1)LK	-1.3134	2	1	..........K...A......	cytosol
A9RMZ1	14	K	Predicted protein	PHYPADRAFT_204058	88.338	LK(1)SAQLLEMVR	0.31263	2	1	..........K.A........	cytosol
A9RMZ1	32	K	Predicted protein	PHYPADRAFT_204058	101.72	THLTTDAGK(1)ELQK	-0.61046	2	1	........A.K....K.....	cytosol
A9RMZ1	109	K	Predicted protein	PHYPADRAFT_204058	72.2	IK(1)GSMSAAQK	0.15198	2	1	..........KG.........	cytosol
A9RMZ3	159	K	Predicted protein	PHYPADRAFT_116924	113.71	VMGDK(1)ATAR	-0.16888	2	1	..........K..A.......	mitochondria
A9RMZ3	201	K	Predicted protein	PHYPADRAFT_116924	81.885	LAHEIGFPVMIK(1)ATAGGGGR	1.4145	3	1	..........K..A.......	mitochondria
A9RMZ3	222	K	Predicted protein	PHYPADRAFT_116924	93.237	LANEPGEFVK(1)LLQQAR	1.134	2	1	.........VK..........	mitochondria
A9RMZ3	363	K	Predicted protein	PHYPADRAFT_116924	119.29	AALGEK(1)LR	-0.87542	2	1	......A..EK..........	mitochondria
A9RMZ3	475	K	Predicted protein	PHYPADRAFT_116924	137.01	LILDIQDFK(1)DGK	-0.093414	2	1	..........K...V......	mitochondria
A9RN00	42	K	Predicted protein	PHYPADRAFT_117032	164.68	ELQDAIDK(1)TAIQLR	0.98825	3	1	..........K.A........	endoplasmic reticulum
A9RN00	122	K	Predicted protein	PHYPADRAFT_117032	55.453	AAEAASK(1)TLGLPIAGVHWEK	-0.08622	3	1	.......A..K..........	endoplasmic reticulum
A9RN00	148	K	Predicted protein	PHYPADRAFT_117032	86.497	GSSSGDEIVLTPK(1)DK	0.5272	2	1	......V...K..........	endoplasmic reticulum
A9RN00	178	K	Predicted protein	PHYPADRAFT_117032	99.815	PK(1)GVPLTQK	-1.0626	2	1	..........KG.........	endoplasmic reticulum
A9RN00	185	K	Predicted protein	PHYPADRAFT_117032	97.273	GVPLTQK(1)NLASSIK	0.8155	2	1	..........K..A.......	endoplasmic reticulum
A9RN00	272	K	Predicted protein	PHYPADRAFT_117032	70.54	VHK(0.975)SK(0.025)PESEYPK	-0.79799	3	0.974699	........V.K..........	endoplasmic reticulum
A9RN00	274	K	Predicted protein	PHYPADRAFT_117032	72.607	SK(1)PESEYPK	2.5549	2	1	......V...K..........	endoplasmic reticulum
A9RN00	281	K	Predicted protein	PHYPADRAFT_117032	107.06	SKPESEYPK(1)LR	-0.23449	2	1		endoplasmic reticulum
A9RN00	475	K	Predicted protein	PHYPADRAFT_117032	144.8	GTEATAMDIVEHCK(1)K	-0.35042	2	1	......V...K..........	endoplasmic reticulum
A9RN00	482	K	Predicted protein	PHYPADRAFT_117032	57.859	NLAPFK(1)IPK	-0.62853	2	1	.......A..K..........	endoplasmic reticulum
A9RN00	500	K	Predicted protein	PHYPADRAFT_117032	110.31	TATGK(1)IQR	-0.0078044	2	1	.......A..K..........	endoplasmic reticulum
A9RN12	69	K	ATP-binding cassette transporter, subfamily I, member 2, ABC component protein PpABCI2	ppabci2	90.718	HGEAVGIIGPSGTGK(1)STILR	0.24669	3	1	.........GK..........	cytosol
A9RN26	44	K	Superoxide dismutase [Cu-Zn]	PHYPADRAFT_176592	40.456	GLNPGK(1)HGFHVHALGDTTNGCMSTGPHFNPK	-0.27684	5	1	.........GK..........	cytosol
A9RN26	98	K	Superoxide dismutase [Cu-Zn]	PHYPADRAFT_176592	175.28	HAGDLGNVIAGEDGIAK(1)VSLK	0.41703	2	1	.........AK..........	cytosol
A9RN26	102	K	Superoxide dismutase [Cu-Zn]	PHYPADRAFT_176592	77.996	VSLK(1)DAHIPLGGPNSIIGR	-0.43842	3	1	..........K.A........	cytosol
A9RN26	130	K	Superoxide dismutase [Cu-Zn]	PHYPADRAFT_176592	178.07	AVVVHADPDDLGK(1)GGHELSK	2.3548	3	1	.......D..K..........	cytosol
A9RN26	137	K	Superoxide dismutase [Cu-Zn]	PHYPADRAFT_176592	214.48	GGHELSK(1)STGNAGAR	-0.38862	2	1		cytosol
A9RN38	59	K	Predicted protein	PHYPADRAFT_160075	97.776	QPYAVSTK(1)AGHQTSAESWGTGR	2.3837	3	1	..........KA.........	chloroplast
A9RN38	171	K	Predicted protein	PHYPADRAFT_160075	72.928	TSLAVK(1)LLK	0.46304	2	1	.........VK..........	chloroplast
A9RN38	262	K	Predicted protein	PHYPADRAFT_160075	115.09	SAFEK(1)LDSIYGTQEK	3.8715	2	1	.....K...EK..........	chloroplast
A9RN38	272	K	Predicted protein	PHYPADRAFT_160075	113.22	LDSIYGTQEK(1)K	0.41074	2	1	......G..EK..........	chloroplast
A9RN42	146	K	Ribosomal protein	PHYPADRAFT_109539	66.73	FPTLVSHQESLDAK(1)CQETK	1.0185	3	1	.........AK..........	cytosol
A9RN43	325	K	Predicted protein	PHYPADRAFT_160080	48.115	K(1)AIEAATQAAK	0.64622	2	1	.......D..K...A......	chloroplast
A9RN60	216	K	Uncharacterized protein	ALDH23A	60.657	TGLEIAK(1)QAAPNLVK	-1.224	2	1	.........AK..........	cytosol
A9RN99	37	K	Predicted protein (Fragment)	PHYPADRAFT_22776	115.38	TYADK(1)GGVQLYIPAGR	-0.023068	3	1	..........KG.........	nuclear
A9RNA0	68	K	Predicted protein	PHYPADRAFT_176638	107.06	YIGAIGTPYNK(1)K	-0.38983	2	1		cytosol
A9RNA0	93	K	Predicted protein	PHYPADRAFT_176638	58.47	IAMTAPVITQEHGGAEK(1)ISMTAPVITK	-0.48025	3	1	......G..EK..........	cytosol
A9RNA0	103	K	Predicted protein	PHYPADRAFT_176638	117.3	ISMTAPVITK(1)DGEGDNENK	0.37832	2	1	.......V..K..........	cytosol
A9RNA0	168	K	Predicted protein	PHYPADRAFT_176638	121.9	LEEQQVQK(1)LK	0.14329	2	1	........V.K..........	cytosol
A9RNA0	170	K	Predicted protein	PHYPADRAFT_176638	147.91	LK(1)TSLESDGYK	0.20351	2	1	......V...K..........	cytosol
A9RNA0	179	K	Predicted protein	PHYPADRAFT_176638	150.39	TSLESDGYK(1)IMGDHLLAR	-1.0025	3	1	.......D..K..........	cytosol
A9RNC9	85	K	Predicted protein	PHYPADRAFT_160106	105.66	HVAHGGDADVSK(1)R	-0.45767	3	1	.......D..K..........	nuclear
A9RND2	240	K	Predicted protein	PHYPADRAFT_176660	54.276	ASGVIFEDSEK(1)QK	-2.2702	2	1	.......D..K..........	cytosol
A9RND6	44	K	Predicted protein	PHYPADRAFT_160108	104.41	ETPGMVSFAEK(1)QR	-1.1765	2	1		cytosol
A9RND6	219	K	Predicted protein	PHYPADRAFT_160108	69.03	GQLK(1)ILGHSFER	0.044825	3	1		cytosol
A9RND6	245	K	Predicted protein	PHYPADRAFT_160108	100.4	DFDEVLFNHFATK(1)FK	1.9578	2	1		cytosol
A9RND6	308	K	Predicted protein	PHYPADRAFT_160108	81.992	RDEFEELAK(1)PILEK	0.51922	2	1	.........AK..........	cytosol
A9RND6	313	K	Predicted protein	PHYPADRAFT_160108	93.768	RDEFEELAKPILEK(1)VR	-0.6686	4	0.999993	.....K...EK..........	cytosol
A9RND6	326	K	Predicted protein	PHYPADRAFT_160108	57.175	ALASSK(1)LSIDK	1.4865	2	1	.......A..K..........	cytosol
A9RND6	357	K	Predicted protein	PHYPADRAFT_160108	79.492	ILSSVFGK(1)EPSR	0.35729	2	1	.........GK..........	cytosol
A9RND6	433	K	Predicted protein	PHYPADRAFT_160108	66.246	GNPVPSTK(1)LLTFYR	0.31034	2	1	......V...K..........	cytosol
A9RND6	662	K	Predicted protein	PHYPADRAFT_160108	46.069	SVYTAK(0.995)LAELK(0.005)K	0.44927	3	0.994659	.........AK..........	cytosol
A9RND6	668	K	Predicted protein	PHYPADRAFT_160108	91.549	K(1)LGDPLETR	0.13066	2	1	......A...K..........	cytosol
A9RND6	707	K	Predicted protein	PHYPADRAFT_160108	183.75	DPK(1)FDHIDAADKEK	-0.38003	2	1		cytosol
A9RND6	716	K	Predicted protein	PHYPADRAFT_160108	142.97	FDHIDAADK(1)EK	0.10486	2	1	.K.....A..K..........	cytosol
A9RND6	718	K	Predicted protein	PHYPADRAFT_160108	121.72	FDHIDAADK(0.01)EK(0.99)VISECNK	-0.50883	3	0.989962	......A..EK..........	cytosol
A9RNE6	41	K	Predicted protein (Fragment)	PHYPADRAFT_25919	172.8	ATEFK(1)DTAQEK	-0.50713	2	1	..........K..A.......	nuclear
A9RNE6	47	K	Predicted protein (Fragment)	PHYPADRAFT_25919	86.798	ATEFKDTAQEK(1)ASEAR	-0.90552	3	0.999999	.......A..KA.........	nuclear
A9RNE6	76	K	Predicted protein (Fragment)	PHYPADRAFT_25919	92.943	DNVQSK(1)TGELK	1.3635	2	1	.......V..K..........	nuclear
A9RNE6	81	K	Predicted protein (Fragment)	PHYPADRAFT_25919	101.71	TGELK(1)VAAQEK	3.6702	2	1	..........K.A........	nuclear
A9RNE6	105	K	Predicted protein (Fragment)	PHYPADRAFT_25919	145.1	SK(1)AGELKDTAQEK	0.3552	2	1	.......A..KA.........	nuclear
A9RNE6	110	K	Predicted protein (Fragment)	PHYPADRAFT_25919	100.93	AGELK(1)DTAQEK	0.43042	2	1	..........K..A.......	nuclear
A9RNE6	139	K	Predicted protein (Fragment)	PHYPADRAFT_25919	170.18	DQFDETK(1)DTVQSK	-0.29916	2	1	.......D..K..........	nuclear
A9RNE6	150	K	Predicted protein (Fragment)	PHYPADRAFT_25919	151.26	TDELK(1)NTAQEK	0.41453	2	1	..........K..A.......	nuclear
A9RNE6	163	K	Predicted protein (Fragment)	PHYPADRAFT_25919	91.313	AK(1)LEDTAVEAK	-0.98906	2	1	.........AK..........	nuclear
A9RNE6	172	K	Predicted protein (Fragment)	PHYPADRAFT_25919	121.13	LEDTAVEAK(1)TK	1.6151	2	1	.........AK..........	nuclear
A9RNE6	174	K	Predicted protein (Fragment)	PHYPADRAFT_25919	67.519	TK(1)TEELSASAK	0.096395	2	1	.......A..K..........	nuclear
A9RNE6	183	K	Predicted protein (Fragment)	PHYPADRAFT_25919	199.41	TKTEELSASAK(1)QR	-0.018306	2	1	.K.....A..K..........	nuclear
A9RNE6	196	K	Predicted protein (Fragment)	PHYPADRAFT_25919	131.4	AGNAQQDVESK(1)AGQAK	-0.60682	2	1	......D...K..........	nuclear
A9RNE6	201	K	Predicted protein (Fragment)	PHYPADRAFT_25919	157.11	AGQAK(1)DAGSSVVDSGEK	0.56044	2	1	......A..AKD.........	nuclear
A9RNE6	213	K	Predicted protein (Fragment)	PHYPADRAFT_25919	150.7	DAGSSVVDSGEK(1)SISNVANK	-0.1229	3	1		nuclear
A9RNF9	282	K	Predicted protein	PHYPADRAFT_176678	65.252	LHLAK(1)ER	-0.60738	2	1	.........AK..........	nuclear
A9RNJ9	53	K	Predicted protein	PHYPADRAFT_204256	47.228	CDGCVK(1)SVR	-0.85323	2	1	......D...K..........	chloroplast
A9RNJ9	227	K	Predicted protein	PHYPADRAFT_204256	98.105	ALVVYGDIDK(1)SK	-1.3596	2	1	.......D..K..........	chloroplast
A9RNJ9	229	K	Predicted protein	PHYPADRAFT_204256	42.785	SK(1)SGISAAVIAR	-0.43659	2	1	.......D..K..........	chloroplast
A9RNJ9	248	K	Predicted protein	PHYPADRAFT_204256	73.499	SAGVGENYK(1)K	0.041913	2	1		chloroplast
A9RNK1	188	K	Predicted protein	PHYPADRAFT_176782	113.43	QK(1)GVIFIGPPADAIR	-1.0125	2	1	..........KG.........	mitochondria
A9RNK1	291	K	Predicted protein	PHYPADRAFT_176782	90.15	VLIEK(1)YISR	0.19611	2	1	......V...K..........	mitochondria
A9RNK1	494	K	Predicted protein	PHYPADRAFT_176782	143.94	SAALTK(1)LIDSLTK	0.65712	2	1	.......A..K..........	mitochondria
A9RNK1	537	K	Predicted protein	PHYPADRAFT_176782	96.848	FK(1)TDLLPVTQSDSIHEPSLPK	-0.10646	3	1	.......D..K..........	mitochondria
A9RNK1	627	K	Predicted protein	PHYPADRAFT_176782	89.358	LTYEK(1)LGNILVEGDK	-1.2624	2	1	.....K...EK..........	mitochondria
A9RNK1	640	K	Predicted protein	PHYPADRAFT_176782	64.064	VGK(1)IAVTGK	0.085801	2	1	.........GK.....K....	mitochondria
A9RNK1	646	K	Predicted protein	PHYPADRAFT_176782	76.158	IAVTGK(1)QLPGDGSNLR	-0.98618	2	1	.........GK..........	mitochondria
A9RNK7	43	K	Predicted protein (Fragment)	PHYPADRAFT_47692	69.998	ESK(1)GFAK	-0.72373	2	1	..........K..A.......	chloroplast
A9RNK7	79	K	Predicted protein (Fragment)	PHYPADRAFT_47692	117.37	LYAPDSAPALALNATIEK(1)TK	-1.0651	3	1	......A..EK..........	chloroplast
A9RNK7	144	K	Predicted protein (Fragment)	PHYPADRAFT_47692	101.53	K(0.78)PTEK(0.22)EIIIDVPLALR	0.52295	3	0.779686		chloroplast
A9RNK7	148	K	Predicted protein (Fragment)	PHYPADRAFT_47692	213.02	KPTEK(1)EIIIDVPLALR	-0.86952	2	1	.....K...EK..........	chloroplast
A9RNK7	163	K	Predicted protein (Fragment)	PHYPADRAFT_47692	124.29	IMSK(1)GLTWPVAAIGELR	1.3858	3	1	..........KG.........	chloroplast
A9RNK7	179	K	Predicted protein (Fragment)	PHYPADRAFT_47692	116.37	SGK(1)LVEK	0.58269	2	1		chloroplast
A9RNM7	179	K	Predicted protein	PHYPADRAFT_117216	183.49	DTEGHGTHTASTAAGSPVEK(1)ASLNELAEGTAR	-0.13625	3	1	..........KA.........	cytosol
A9RNM7	256	K	Predicted protein	PHYPADRAFT_117216	142.91	K(1)GIFVSCSAGNSGPGR	0.3566	2	1	.......A..K..........	cytosol
A9RNM7	353	K	Predicted protein	PHYPADRAFT_117216	89.698	GK(1)IVLCDR	0.61002	2	1	.........GK.V........	cytosol
A9RNM7	416	K	Predicted protein	PHYPADRAFT_117216	85.522	SYIK(1)SSNSPVAK	0.076077	2	1	.........IK..........	cytosol
A9RNM7	424	K	Predicted protein	PHYPADRAFT_117216	92.538	SSNSPVAK(1)FK	0.26349	2	1	.........AK..........	cytosol
A9RNM7	426	K	Predicted protein	PHYPADRAFT_117216	91.166	FK(1)FGGTQLDVKPAPVVASFSSR	1.3848	3	1	.......A..K..........	cytosol
A9RNM7	435	K	Predicted protein	PHYPADRAFT_117216	151.96	FGGTQLDVK(1)PAPVVASFSSR	0.71515	2	1	..........K.A........	cytosol
A9RNM7	535	K	Predicted protein	PHYPADRAFT_117216	149.72	SAIMTTATVLDNK(1)NSILTDEATTTEATPFHFGSGHVQPER	0.30492	4	1	......V...K..........	cytosol
A9RNP2	27	K	Chlorophyll a-b binding protein, chloroplastic	PHYPADRAFT_176684	77.732	K(1)VGNVEAR	1.2333	2	1	..........K...V......	chloroplast
A9RNP2	39	K	Chlorophyll a-b binding protein, chloroplastic	PHYPADRAFT_176684	141.07	K(1)TASK(1)SSDSIWYGADRPK	-0.8582	3	1	..........K.A........	chloroplast
A9RNP2	43	K	Chlorophyll a-b binding protein, chloroplastic	PHYPADRAFT_176684	250.39	TASK(1)SSDSIWYGADRPK	0.13685	3	1		chloroplast
A9RNP2	120	K	Chlorophyll a-b binding protein, chloroplastic	PHYPADRAFT_176684	130.01	WAMLGALGCVTPELLAK(1)NGVK	-0.17508	2	1	.........AK..........	chloroplast
A9RNP2	124	K	Chlorophyll a-b binding protein, chloroplastic	PHYPADRAFT_176684	80.245	NGVK(1)FGEAVWFK	-0.41956	2	1	..........K...A......	chloroplast
A9RNP2	210	K	Chlorophyll a-b binding protein, chloroplastic	PHYPADRAFT_176684	70.71	VAGGPLGDVTDPIYPGGSFDPLGLADDPDTFAELK(1)VK	0.41585	4	1	.......A..K..........	chloroplast
A9RNQ2	42	K	Predicted protein	PHYPADRAFT_176699	78.098	SPAFPK(1)LSK	0.064032	2	1	.......A..K..........	cytosol
A9RNQ2	45	K	Predicted protein	PHYPADRAFT_176699	66.663	LSK(1)SVIDDVK	-0.70828	2	1		cytosol
A9RNQ2	52	K	Predicted protein	PHYPADRAFT_176699	169.37	SVIDDVK(1)QIFR	0.19436	2	1	.......D..K..........	cytosol
A9RNQ2	127	K	Predicted protein	PHYPADRAFT_176699	68.569	YNFDVDVVDCEWGTGVDLDNLK(1)QK	1.8729	3	1	.......D..K..........	cytosol
A9RNQ2	129	K	Predicted protein	PHYPADRAFT_176699	124.6	QK(1)LQSDWSHSVK	0.54828	3	1		cytosol
A9RNQ2	139	K	Predicted protein	PHYPADRAFT_176699	232.68	LQSDWSHSVK(1)AVCVVHNETSTGVTNDIGAIR	0.040086	4	1	..........KA.........	cytosol
A9RNQ2	217	K	Predicted protein	PHYPADRAFT_176699	86.189	ALSLPTGLGIVCASPK(1)ALAAAK	0.83604	2	1	.......A..KA.........	cytosol
A9RNQ2	223	K	Predicted protein	PHYPADRAFT_176699	130.75	ALAAAK(1)QSK	0.95984	2	1	.........AK..........	cytosol
A9RNQ2	291	K	Predicted protein	PHYPADRAFT_176699	95.751	QAVK(1)AWGLTLCTQDPK	0.2375	2	1	..........KA.........	cytosol
A9RNQ2	303	K	Predicted protein	PHYPADRAFT_176699	102.33	AWGLTLCTQDPK(1)WK	3.0484	2	1		cytosol
A9RNQ2	325	K	Predicted protein	PHYPADRAFT_176699	134.87	SDTVTAVVVPSWINSNDIVK(1)IAYK	0.72335	2	1	..........K.A........	cytosol
A9RNQ2	345	K	Predicted protein	PHYPADRAFT_176699	117.7	VAGK(1)VFR	-0.72753	2	1	.........GK..........	cytosol
A9RNQ2	394	K	Predicted protein	PHYPADRAFT_176699	80.455	K(1)TPLISSR	0.97703	2	1		cytosol
A9RNQ5	131	K	Predicted protein	PHYPADRAFT_204180	91.708	SHIPDGPGYQEK(1)FYFNPGDTGFK	-0.90733	3	1	......G..EK..........	cytosol
A9RNQ5	257	K	Predicted protein	PHYPADRAFT_204180	71.379	SEK(1)VLVAK	-0.70828	2	1	..........K...A......	cytosol
A9RNQ5	267	K	Predicted protein	PHYPADRAFT_204180	83.614	FDLNK(1)IK	0.49314	2	1	.......D..K..........	cytosol
A9RNS7	75	K	Predicted protein	PHYPADRAFT_204199	71.614	AGALLEK(1)LK	-1.2026	2	1	......A..EK..........	cytosol
A9RNX7	12	K	Predicted protein	PHYPADRAFT_176822	59.227	DLSAVADPK(1)DPR	1.1942	2	1	.K.....A..K..........	cytosol
A9RNY9	65	K	Predicted protein (Fragment)	PHYPADRAFT_22031	50.297	QETLALIK(1)IR	-0.4029	2	1	.......A..K..........	nuclear
A9RNZ6	231	K	Predicted protein	PHYPADRAFT_204314	95.742	K(1)NAHVVTIDGYEDVPENDEEALKK	-0.16461	3	1	..........K.A........	chloroplast
A9RNZ6	253	K	Predicted protein	PHYPADRAFT_204314	106.35	NAHVVTIDGYEDVPENDEEALK(1)K	-0.66964	3	1	..........K.A........	chloroplast
A9RNZ6	254	K	Predicted protein	PHYPADRAFT_204314	131.18	K(1)AVAGQPVSVAIEAGGR	-0.070339	2	1	.......A..KA.........	chloroplast
A9RP01	48	K	Glutamine synthetase	PHYPADRAFT_160180	88.768	TLPKPVSDPK(1)LLPK	-0.24068	2	0.999985	......V...K..........	cytosol
A9RP01	267	K	Glutamine synthetase	PHYPADRAFT_160180	66.056	SMREEGGYEVIK(1)K	-0.57192	3	1	..........K.A........	cytosol
A9RP01	272	K	Glutamine synthetase	PHYPADRAFT_160180	98.997	AIEK(1)LGLR	0.69531	2	1	.....K...EK..........	cytosol
A9RP01	326	K	Glutamine synthetase	PHYPADRAFT_160180	160.87	DTEKDGK(1)GYFEDR	-0.47899	2	1	.........GK..........	cytosol
A9RP10	64	K	Predicted protein	PHYPADRAFT_117247	133.21	AITHMVNQTDHLAK(1)QFSAR	-0.34481	3	1	.........AK..........	cytosol
A9RP10	232	K	Predicted protein	PHYPADRAFT_117247	174.05	GGHVVNK(1)VTFSESAQ	-0.025231	2	1		cytosol
A9RP12	77	K	Alpha-galactosidase	PHYPADRAFT_68636	55.094	ATTFPSGIK(1)ALADYVHSK	0.31804	3	1	..........K..A.......	nuclear
A9RP12	86	K	Alpha-galactosidase	PHYPADRAFT_68636	60.301	ALADYVHSK(1)GLK	-0.066604	3	1	..........KG.........	nuclear
A9RP53	228	K	Predicted protein	PHYPADRAFT_117470	54.103	FLHIIESSPVYPVIYDSK(1)R	0.53486	3	1	..........K..V.......	cytosol
A9RP53	466	K	Predicted protein	PHYPADRAFT_117470	57.174	TMGSNK(1)DAPR	-1.6889	2	1	..........K.A........	cytosol
A9RP59	96	K	Predicted protein	PHYPADRAFT_160292	54.768	K(0.031)K(0.031)EETEDK(0.939)SLSAYDAR	-0.062955	3	0.938659	..........K...A......	chloroplast
A9RP59	110	K	Predicted protein	PHYPADRAFT_160292	133.99	LLANAK(1)R	0.31188	2	1	.........AK..........	chloroplast
A9RP59	123	K	Predicted protein	PHYPADRAFT_160292	65.949	IDAAK(1)AAANPIASAEK	0.62787	2	1	.........AK..........	chloroplast
A9RP60	146	K	Predicted protein	PHYPADRAFT_204471	174.2	AGISNMTGLQGAANIQGEDQK(1)K	0.10443	2	1	..........K...V......	chloroplast
A9RP60	296	K	Predicted protein	PHYPADRAFT_204471	77.66	SGK(1)IYSMNEGNYALWDDNLKK	-0.4284	3	1	.........GK..........	chloroplast
A9RP60	313	K	Predicted protein	PHYPADRAFT_204471	156.11	IYSMNEGNYALWDDNLK(1)K	-0.079745	2	1	.......D..K..........	chloroplast
A9RP60	314	K	Predicted protein	PHYPADRAFT_204471	135.38	K(1)YVDSLKDPGTSGK	0.33292	2	1	......D...K..........	chloroplast
A9RP60	320	K	Predicted protein	PHYPADRAFT_204471	161.35	YVDSLK(1)DPGTSGKPYSAR	-0.13925	2	1	.......D..K..........	chloroplast
A9RP60	327	K	Predicted protein	PHYPADRAFT_204471	194.39	DPGTSGK(1)PYSAR	0.43671	2	1	..........K...A......	chloroplast
A9RP60	383	K	Predicted protein	PHYPADRAFT_204471	162.72	LLYECAPMSYLAEQAGGK(1)GSDGHQR	-0.75452	3	1	.......A..K..........	chloroplast
A9RP79	117	K	Predicted protein	PHYPADRAFT_109547	65.895	VYK(1)VPSNDVEALK	-0.50281	2	1	........V.K..........	cytosol
A9RP79	168	K	Predicted protein	PHYPADRAFT_109547	79.88	THDGMNLQTVTTK(1)ELFEK	0.56523	3	1	.......V..K..........	cytosol
A9RP79	206	K	Predicted protein	PHYPADRAFT_109547	110.08	FLSEPALDTVK(1)R	0.29464	2	1	.......D..K..........	cytosol
A9RPA0	401	K	Predicted protein	PHYPADRAFT_117530	58.743	NK(1)HMYQDHLK	-0.60615	2	1		cytosol
A9RPA1	90	K	Predicted protein	PHYPADRAFT_55802	82.305	ITVQGK(1)K	0.87457	2	1	..........K..A.......	cytosol
A9RPA1	132	K	Predicted protein	PHYPADRAFT_55802	46.033	VADCFDK(1)IR	0.036966	2	1	......D...K..........	cytosol
A9RPA1	174	K	Predicted protein	PHYPADRAFT_55802	111.83	HIEEVFTPLVEK(1)CK	0.90762	2	1	........V.K..........	cytosol
A9RPA1	405	K	Predicted protein	PHYPADRAFT_55802	92.671	DLATVDTILLNK(1)LPEVADR	1.2429	3	1	..........K...V......	cytosol
A9RPD5	58	K	Predicted protein	PHYPADRAFT_117443	82.885	FYK(1)GADGGTYIDAVAPGGSADK	-0.37681	3	1	..........K.A........	chloroplast
A9RPD5	179	K	Predicted protein	PHYPADRAFT_117443	68.676	EQELDAGLK(1)LYK	-1.2149	3	1	.......A..K..........	chloroplast
A9RPD5	289	K	Predicted protein	PHYPADRAFT_117443	51.445	NVFGLFGGK(1)K	0.24231	2	1		chloroplast
A9RPH2	461	K	Adenosylhomocysteinase	PHYPADRAFT_176926	76.01	LTK(1)LSDDQASYINVPVGGPYKPAHYR	1.8726	3	1	......A...K..........	cytosol
A9RPH2	479	K	Adenosylhomocysteinase	PHYPADRAFT_176926	77.221	LSDDQASYINVPVGGPYK(1)PAHYR	0.79207	3	1		cytosol
A9RPJ4	141	K	Phosphoribulokinase	PHYPADRAFT_62365	136.27	EK(1)AVTALDPR	0.041175	2	1	..........KA.........	chloroplast
A9RPJ4	243	K	Phosphoribulokinase	PHYPADRAFT_62365	159.22	GHSLESIK(1)ASIASR	-0.65182	3	1	..........KA.........	chloroplast
A9RPK9	7	K	Adenosylhomocysteinase	PHYPADRAFT_117476	83.204	MELSVEK(1)TASGR	-0.33419	2	1		cytosol
A9RPK9	53	K	Adenosylhomocysteinase	PHYPADRAFT_117476	63.091	TEFGAAQPFK(1)GAK	1.3565	2	1	..........K.A........	cytosol
A9RPK9	194	K	Adenosylhomocysteinase	PHYPADRAFT_117476	104.21	YHK(1)MAER	-0.41049	2	1	..........K.A........	cytosol
A9RPK9	211	K	Adenosylhomocysteinase	PHYPADRAFT_117476	144.51	LVGVSEETTTGVK(1)R	0.06598	2	1	.........VK..........	cytosol
A9RPK9	237	K	Adenosylhomocysteinase	PHYPADRAFT_117476	119.68	SK(1)FDNLYGCR	-0.36025	2	1	......V...K..........	cytosol
A9RPK9	282	K	Adenosylhomocysteinase	PHYPADRAFT_117476	107.06	GCASAMK(1)AAGAR	-1.344	2	1	..........K.A........	cytosol
A9RPK9	384	K	Adenosylhomocysteinase	PHYPADRAFT_117476	94.114	WVFPDTK(1)R	-0.33994	2	1	..........K..V.......	cytosol
A9RPK9	441	K	Adenosylhomocysteinase	PHYPADRAFT_117476	100.69	VYVLPK(1)HLDEK	-0.55073	3	1	.......V..K..........	cytosol
A9RPK9	446	K	Adenosylhomocysteinase	PHYPADRAFT_117476	105.19	HLDEK(1)VALLHLEK	-0.85682	4	1	.....K...EK..........	cytosol
A9RPK9	454	K	Adenosylhomocysteinase	PHYPADRAFT_117476	117.79	VALLHLEK(1)LGAR	-0.19872	2	1	..........K..A.......	cytosol
A9RPK9	461	K	Adenosylhomocysteinase	PHYPADRAFT_117476	63.906	LTK(1)LSEDQASYINVPVGGPYKPAHYR	-0.2683	4	0.999999	......A...K..........	cytosol
A9RPK9	479	K	Adenosylhomocysteinase	PHYPADRAFT_117476	125.79	LSEDQASYINVPVGGPYK(1)PAHYR	0.26967	3	1		cytosol
A9RPN1	18	K	Uncharacterized protein	PpLOX6	94.547	STVLALK(1)ANSAVK	0.20451	2	1	......V...K..........	cytosol
A9RPN1	444	K	Uncharacterized protein	PpLOX6	146.78	SK(1)LDPAQFGDPISAITTK	-1.8111	2	1	..........K...A......	cytosol
A9RPN1	864	K	Uncharacterized protein	PpLOX6	174.59	FTQK(1)MVNVENLIHER	0.31215	3	1	..........K...V......	cytosol
A9RPN5	341	K	Predicted protein	PHYPADRAFT_160398	51.346	DLK(1)EVPAR	-0.072574	2	1	......V...K..........	nuclear
A9RPN7	145	K	Predicted protein (Fragment)	PHYPADRAFT_117777	157.78	GQSATPTYK(1)R	-0.4453	2	1		chloroplast
A9RPP7	57	K	Predicted protein (Fragment)	PHYPADRAFT_47040	53.968	FVEDGK(1)MK	0.22933	2	1	.........GK.....K....	cytosol
A9RPP7	63	K	Predicted protein (Fragment)	PHYPADRAFT_47040	70.837	TEYK(1)VIIGGANFGCGSSR	-0.010768	2	1		cytosol
A9RPR5	9	K	Predicted protein	PHYPADRAFT_109554	123.86	MEGQVGAGK(1)R	-0.33968	2	1		cytosol
A9RPR5	55	K	Predicted protein	PHYPADRAFT_109554	157.68	DAGAHVDVASIK(1)GGK	0.64969	2	1	.......A..K..........	cytosol
A9RPR5	58	K	Predicted protein	PHYPADRAFT_109554	75.773	GGK(1)IPMDEASFSEGFVTDHVK	-0.6484	3	1	.........GK..........	cytosol
A9RPR5	76	K	Predicted protein	PHYPADRAFT_109554	173.28	IPMDEASFSEGFVTDHVK(1)R	0.26423	3	1	.......D..K..........	cytosol
A9RPR5	85	K	Predicted protein	PHYPADRAFT_109554	129.85	YLEDEELK(1)QR	-0.0078918	2	1	......D...K..........	cytosol
A9RPR5	159	K	Predicted protein	PHYPADRAFT_109554	89.272	IISSVCHGPAGLVGMTAPDGTSIFK(1)GK	-0.95955	3	1	..........K...V......	cytosol
A9RPR5	162	K	Predicted protein	PHYPADRAFT_109554	130.47	K(1)VCGFSNAEEEAVGK	-4.4469	2	1		cytosol
A9RPR5	187	K	Predicted protein	PHYPADRAFT_109554	119.62	TNVVPFLLEDK(1)LK	-0.14713	2	1	.........DK..........	cytosol
A9RPR5	189	K	Predicted protein	PHYPADRAFT_109554	129.05	LK(1)ELGGLYEAGPNWHPK	0.32543	2	1	.......D..K..........	cytosol
A9RPR5	204	K	Predicted protein	PHYPADRAFT_109554	121.79	ELGGLYEAGPNWHPK(1)AAADGQLVTGQNPGSSAK	-0.80421	4	1	..........K.A........	cytosol
A9RPS4	96	K	Predicted protein	PHYPADRAFT_117652	107.74	DIALVTGQK(1)AVVTR	0.24435	2	1	......V...K..........	chloroplast
A9RPS4	110	K	Predicted protein	PHYPADRAFT_117652	85.265	AIAGFK(1)LR	0.20451	2	1	.......A..K..........	chloroplast
A9RPS4	180	K	Predicted protein	PHYPADRAFT_117652	88.819	FENIDK(1)VR	-0.57271	2	1	.........DK..........	chloroplast
A9RPS6	216	K	Predicted protein	PHYPADRAFT_160309	46.021	VK(1)IFLYK	-0.033435	2	1	.........VK..........	plasma membrane
A9RPU6	11	K	Predicted protein	PHYPADRAFT_177021	146.77	PAPVVDDEYK(1)TCIEK	0.47136	2	1	.......D..K..........	cytosol
A9RPU6	16	K	Predicted protein	PHYPADRAFT_177021	69.998	TCIEK(1)AR	-0.54487	2	1	.....K...EK..........	cytosol
A9RPU6	28	K	Predicted protein	PHYPADRAFT_177021	131.69	AFIAEK(1)NCAPLMLR	0.014314	2	1	..........K..A.......	cytosol
A9RPU6	118	K	Predicted protein	PHYPADRAFT_177021	110.98	K(1)DSVATPPEGR	-0.65194	2	1	.......A..K..........	cytosol
A9RPU6	140	K	Predicted protein	PHYPADRAFT_177021	88.092	KGPSHLK(1)DIFYR	-1.2441	2	0.999999		cytosol
A9RPU6	237	K	Predicted protein	PHYPADRAFT_177021	91.069	DYAVSHK(1)K	-0.78736	2	1	......A...K..........	cytosol
A9RPU7	81	K	60S ribosomal protein L13	PHYPADRAFT_204501	70.889	GFTLDELK(1)AAGIPK	-1.971	2	1	..........K.A........	chloroplast
A9RPW8	159	K	Predicted protein	PHYPADRAFT_160333	81.016	VK(0.912)DK(0.088)ADVVIPVATVSGVHAR	0.28359	4	0.912303	..........K..A.......	chloroplast
A9RPW8	161	K	Predicted protein	PHYPADRAFT_160333	81.016	DK(1)ADVVIPVATVSGVHAR	0.49568	3	1	..........KA.........	chloroplast
A9RPX6	97	K	Predicted protein	PHYPADRAFT_160330	94.922	LFHDK(1)SFQDNEDVYRPFVR	-0.40465	4	1	.........DK..........	cytosol
A9RPX6	259	K	Predicted protein	PHYPADRAFT_160330	54.259	LVEVVK(1)ISTK	1.066	2	1	......V...K..........	cytosol
A9RPX6	410	K	Predicted protein	PHYPADRAFT_160330	54.982	GIILDLK(1)AK	0.72492	2	1	..........KA.........	cytosol
A9RPY0	112	K	4-hydroxyphenylpyruvate dioxygenase	PHYPADRAFT_204526	49.081	MPHPGYK(1)SDEAR	0.012649	2	1	..........K...A......	chloroplast
A9RPY0	163	K	4-hydroxyphenylpyruvate dioxygenase	PHYPADRAFT_204526	111.97	ISVEHGAVSVLEPHVLSDDAK(1)GGK	0.68946	3	1	.........AK..........	chloroplast
A9RPY0	424	K	4-hydroxyphenylpyruvate dioxygenase	PHYPADRAFT_204526	100.11	SIEEYEK(1)TLDGTLK	0.85399	2	1		chloroplast
A9RPY2	44	K	Predicted protein	PHYPADRAFT_160332	83.647	LLLK(1)ELEGK	0.072134	2	1		chloroplast
A9RPY2	49	K	Predicted protein	PHYPADRAFT_160332	107.82	ELEGK(1)DILEVIAAGK	-1.6252	3	1	.........GK..........	chloroplast
A9RQ00	85	K	Predicted protein	PHYPADRAFT_160322	118.61	VSQVVQWQESK(1)R	0.84762	2	1		chloroplast
A9RQ00	99	K	Predicted protein	PHYPADRAFT_160322	129.05	IQTQSVVIGPETK(1)TIR	1.0696	2	1		chloroplast
A9RQ00	142	K	Predicted protein	PHYPADRAFT_160322	122.7	LAVVDASHEK(1)FR	0.37291	2	1	......A..EK..........	chloroplast
A9RQ00	296	K	Predicted protein	PHYPADRAFT_160322	96.492	SVLSALK(1)R	-0.67472	2	1	........A.K....K.....	chloroplast
A9RQ00	301	K	Predicted protein	PHYPADRAFT_160322	58.246	VSDK(1)EFGMIATGHGPLLR	1.7138	3	1	.......V..K..........	chloroplast
A9RQ00	330	K	Predicted protein	PHYPADRAFT_160322	136.96	YENWSK(1)DAQEK	-0.52958	2	1	..........K.A........	chloroplast
A9RQ00	455	K	Predicted protein	PHYPADRAFT_160322	179.64	IK(1)DVPTEATYQLLEEAGTDLGQQLTQK	0.51465	3	1	.........IK..........	chloroplast
A9RQ00	496	K	Predicted protein	PHYPADRAFT_160322	72.898	KLNMPADVAK(1)AIAR	0.50792	2	1	.........AK..........	chloroplast
A9RQ00	569	K	Predicted protein	PHYPADRAFT_160322	63.076	YAPLMK(1)HFLK	0.14886	3	1	......A...K..........	chloroplast
A9RQ01	98	K	Predicted protein	PHYPADRAFT_117758	53.891	VIGVAK(1)NK	0.59519	2	1	.........AK..........	cytosol
A9RQ16	23	K	Predicted protein	PHYPADRAFT_117783	195.28	LQGPK(1)IAVVDVRDEER	-1.824	2	1	..........K.A........	cytosol
A9RQ16	63	K	Predicted protein	PHYPADRAFT_117783	83.206	LIEEVK(1)NK	0.49033	2	1	.........VK..........	cytosol
A9RQ16	65	K	Predicted protein	PHYPADRAFT_117783	91.076	NK(1)ETVVFHCAFSQVR	-1.0243	3	1	..........K...V......	cytosol
A9RQ16	94	K	Predicted protein	PHYPADRAFT_117783	184.87	KLSEHLNNAK(1)TEGK	-0.88571	2	1	.........AK..........	cytosol
A9RQ16	101	K	Predicted protein	PHYPADRAFT_117783	59.227	IEK(1)VPSIVVLER	1.3843	2	1	......G..EK..........	cytosol
A9RQ25	31	K	Peptidyl-prolyl cis-trans isomerase	PHYPADRAFT_177082	211.7	GQTVTVHCTGYGK(1)NR	0.072422	2	1	.........GK..........	extracellular
A9RQ31	27	K	Serine hydroxymethyltransferase	PHYPADRAFT_117570	150.91	QLNADISEVDPEIVDIIEHEK(1)NR	-1.0095	3	1		cytosol
A9RQ31	144	K	Serine hydroxymethyltransferase	PHYPADRAFT_117570	142.85	IMALDLPHGGHLSHGYQTDTK(1)K	-0.12716	3	1	..........K...A......	cytosol
A9RQ31	174	K	Serine hydroxymethyltransferase	PHYPADRAFT_117570	156.87	LNESTGYIDYDQMEK(1)SATLFRPK	-0.38571	3	1	..........K.A........	cytosol
A9RQ31	182	K	Serine hydroxymethyltransferase	PHYPADRAFT_117570	62.528	PK(1)LIVAGASAYAR	0.082953	3	1	..........K...A......	cytosol
A9RQ31	206	K	Serine hydroxymethyltransferase	PHYPADRAFT_117570	86.872	QVCDK(1)QK	0.63767	2	1	..........K..A.......	cytosol
A9RQ31	260	K	Serine hydroxymethyltransferase	PHYPADRAFT_117570	75.972	GLK(1)ETTK	0.32879	2	1		cytosol
A9RQ31	265	K	Serine hydroxymethyltransferase	PHYPADRAFT_117570	149.57	K(1)GEQVFYDYEDK	0.13665	2	1	..........K...V......	cytosol
A9RQ31	302	K	Serine hydroxymethyltransferase	PHYPADRAFT_117570	62.958	INASVFPGLQGGPHNHTITGLAVALK(1)QAATPEFK	-0.33897	4	1	..........K.A........	cytosol
A9RQ31	310	K	Serine hydroxymethyltransferase	PHYPADRAFT_117570	128.71	QAATPEFK(1)AYQEQVLR	0.071545	2	1	..........KA.........	cytosol
A9RQ31	325	K	Serine hydroxymethyltransferase	PHYPADRAFT_117570	111.93	NSAHFAK(1)ALMGR	1.638	2	1	.........AK..........	cytosol
A9RQ31	349	K	Serine hydroxymethyltransferase	PHYPADRAFT_117570	44.788	GYELVSGGTENHLVLVNLK(1)PK	1.0109	3	1	..........K...V......	cytosol
A9RQ31	351	K	Serine hydroxymethyltransferase	PHYPADRAFT_117570	73.072	GYELVSGGTENHLVLVNLK(0.217)PK(0.783)GVDGSR	0.33209	3	0.783106	..........KG.........	cytosol
A9RQ31	371	K	Serine hydroxymethyltransferase	PHYPADRAFT_117570	95.319	VMELAHIAANK(1)NTVPGDVSALVPGGIR	0.79356	3	1	.......A..K..........	cytosol
A9RQ31	405	K	Serine hydroxymethyltransferase	PHYPADRAFT_117570	166.9	GFTEEDFEK(1)VAEYFDR	-2.604	2	1	..........K.A........	cytosol
A9RQ31	419	K	Serine hydroxymethyltransferase	PHYPADRAFT_117570	54.982	AVEIAVK(1)VK	3.4911	2	1	.........VK..........	cytosol
A9RQ31	453	K	Serine hydroxymethyltransferase	PHYPADRAFT_117570	105.99	NVVDTDPEVQAEIGK(1)LK	0.099435	3	1	.........GK..........	cytosol
A9RQ31	455	K	Serine hydroxymethyltransferase	PHYPADRAFT_117570	117.25	LK(1)HEVEEFAK	-1.0507	3	1	..........K..V.......	cytosol
A9RQ31	472	K	Serine hydroxymethyltransferase	PHYPADRAFT_117570	89.231	QFPTIGFEK(1)SSMK	-0.13369	2	1		cytosol
A9RQ53	161	K	Predicted protein	PHYPADRAFT_62373	72.138	VYFEVK(1)R	-0.8287	2	1	..........K.A........	cytosol
A9RQ57	18	K	Predicted protein	PHYPADRAFT_204594	184.88	AADHGNIHIVNNTVEWK(1)TK	-0.18149	3	1	.......V..K..........	chloroplast
A9RQ57	20	K	Predicted protein	PHYPADRAFT_204594	96.745	TK(1)LDEATSSGK	0.43257	2	1	..........K...A......	chloroplast
A9RQ57	55	K	Predicted protein	PHYPADRAFT_204594	125.97	MMAPIFADLSK(1)K	-1.0331	2	1	.......D..K..........	chloroplast
A9RQ57	56	K	Predicted protein	PHYPADRAFT_204594	74.464	K(0.93)FEK(0.07)LLFLK	-0.05189	3	0.930217	......D...K..........	chloroplast
A9RQ57	59	K	Predicted protein	PHYPADRAFT_204594	134.84	FEK(1)LLFLK	-0.7026	2	1		chloroplast
A9RQ57	89	K	Predicted protein	PHYPADRAFT_204594	92.247	AMPTFLFIK(1)DGK	-0.75225	3	1	.........IK..........	chloroplast
A9RQ57	92	K	Predicted protein	PHYPADRAFT_204594	87.696	DGK(1)LLDK	0.11404	2	1	.........GK..........	chloroplast
A9RQ57	96	K	Predicted protein	PHYPADRAFT_204594	153.94	LLDK(1)IVGANKDELEK	0.34372	2	1	..........K...A......	chloroplast
A9RQ57	102	K	Predicted protein	PHYPADRAFT_204594	167.12	IVGANK(1)DELEKK	-0.60102	3	1	........A.K....K.....	chloroplast
A9RQ57	107	K	Predicted protein	PHYPADRAFT_204594	190.35	IVGANKDELEK(1)K	0.2703	2	1	.....K...EK..........	chloroplast
A9RQ57	108	K	Predicted protein	PHYPADRAFT_204594	125.54	K(1)CNQYASQPVVATA	-0.48744	2	1		chloroplast
A9RQ80	57	K	Predicted protein	PHYPADRAFT_117540	52.576	LTEK(1)EQVIHGLQGR	0.41258	3	1	..........K..V.......	nuclear
A9RQ93	39	K	Predicted protein	PHYPADRAFT_117953	40.287	VAAAK(1)QYIENHYK	-1.7137	3	1	.........AK..........	nuclear
A9RQA7	402	K	Predicted protein	PHYPADRAFT_160436	46.462	TK(1)EVYEDFK	-4.0113	2	1	.......D..K..........	chloroplast
A9RQB7	386	K	Starch synthase, chloroplastic/amyloplastic (Fragment)	PHYPADRAFT_117840	40.516	GLHGTLANHSK(1)K	1.9754	3	1	......A...K..........	cytosol
A9RQD9	97	K	Predicted protein	PHYPADRAFT_117940	106.4	AQEALQEK(1)NR	0.96265	2	1	......A..EK..........	extracellular
A9RQG4	90	K	Predicted protein	PHYPADRAFT_204738	134.14	LADDSSAPHETK(1)GVK	0.14627	3	1	..........K...V......	chloroplast
A9RQG4	93	K	Predicted protein	PHYPADRAFT_204738	76.868	GVK(1)VQSGEGGLTK	-0.067646	2	1	.........VK..........	chloroplast
A9RQG4	221	K	Predicted protein	PHYPADRAFT_204738	71.98	IVLGVDK(1)LTTELTVK	2.1307	2	1	........V.K..........	chloroplast
A9RQG4	259	K	Predicted protein	PHYPADRAFT_204738	95.477	TSVAGLK(1)GCTK	-0.90266	2	1	.......A..K..........	chloroplast
A9RQG7	50	K	Predicted protein	PHYPADRAFT_117791	70.944	VDGK(1)AGVLGSAVSISR	1.0861	2	1	..........KA.........	nuclear
A9RQH7	204	K	Predicted protein	PHYPADRAFT_105017	127.79	IVQDNVQYAK(1)SVK	-0.032027	2	1	.........AK..........	chloroplast
A9RQH7	321	K	Predicted protein	PHYPADRAFT_105017	109.07	HPASTVQILGAEK(1)ALFR	0.19137	3	1	..........KA.........	chloroplast
A9RQI8	190	K	Predicted protein	PHYPADRAFT_117954	43.657	QYK(1)PQYLSATEVGILK	-0.44313	2	1		chloroplast
A9RQJ3	72	K	Predicted protein	PHYPADRAFT_105020	81.703	AAVAQK(1)TPLGLEAK	-0.60312	2	1	......A...K..........	cytosol
A9RQJ3	80	K	Predicted protein	PHYPADRAFT_105020	86.738	TPLGLEAK(1)AAMEK	0.63748	2	1	.........AK..........	cytosol
A9RQJ3	109	K	Predicted protein	PHYPADRAFT_105020	131.56	RPSCSK(1)GFILDGFPR	-0.93795	2	1	..........KG.........	cytosol
A9RQJ3	125	K	Predicted protein	PHYPADRAFT_105020	114.64	TVVQAQK(1)LDAALEK	0.3325	2	1	..........K..A.......	cytosol
A9RQJ3	132	K	Predicted protein	PHYPADRAFT_105020	96.229	LDAALEK(1)QGVK	0.79151	2	1	......A..EK..........	cytosol
A9RQJ3	170	K	Predicted protein	PHYPADRAFT_105020	96.171	SYHSK(1)FAPPK	0.13971	2	1	..........K.A........	cytosol
A9RQJ3	191	K	Predicted protein	PHYPADRAFT_105020	96.946	K(1)DDTVEVLQK	0.32308	2	1	..........K...V......	cytosol
A9RQJ3	200	K	Predicted protein	PHYPADRAFT_105020	64.064	DDTVEVLQK(1)R	1.6455	2	1	.......V..K..........	cytosol
A9RQJ3	219	K	Predicted protein	PHYPADRAFT_105020	135.38	LTSFHEQTTPVIDYYQQK(1)GVVK	0.4896	3	1	..........KG.........	cytosol
A9RQJ3	223	K	Predicted protein	PHYPADRAFT_105020	48.053	GVVK(0.997)NIEAAK(0.003)PANEVTDYIR	-2.8788	3	0.996932	..........K...A......	cytosol
A9RQJ4	194	K	Predicted protein	PHYPADRAFT_105021	95.428	GK(1)LIHTLEGHNMPVR	-0.43969	3	1	......V...K..........	cytosol
A9RQJ6	48	K	Predicted protein	PHYPADRAFT_117874	55.531	GEIAK(1)CIK	0.50699	2	1	.........AK..........	chloroplast
A9RQJ6	104	K	Predicted protein	PHYPADRAFT_117874	46.133	ILK(1)DSYGSEAASVDFHAK	0.4198	3	1		chloroplast
A9RQJ6	119	K	Predicted protein	PHYPADRAFT_117874	75.064	DSYGSEAASVDFHAK(1)ADEALAK	-0.23926	3	1	.........AK..........	chloroplast
A9RQJ6	132	K	Predicted protein	PHYPADRAFT_117874	69.846	VNEWAK(1)EATHEK	-0.51608	3	1	.........AK..........	chloroplast
A9RQJ6	138	K	Predicted protein	PHYPADRAFT_117874	103.73	EATHEK(1)IEELLPTGSVDQMTR	-0.077671	3	1	......A..EK..........	chloroplast
A9RQJ6	167	K	Predicted protein	PHYPADRAFT_117874	71.208	GAWK(0.983)K(0.017)PFEDEDTK	-4.3476	2	0.982875		chloroplast
A9RQJ6	176	K	Predicted protein	PHYPADRAFT_117874	139.38	KPFEDEDTK(1)HGEFFLLDGK	-1.0238	3	0.999997	......D...K..........	chloroplast
A9RQJ6	186	K	Predicted protein	PHYPADRAFT_117874	117.48	HGEFFLLDGK(1)SIQVPMLHTTK	0.50579	3	1	..........K...V......	chloroplast
A9RQJ6	197	K	Predicted protein	PHYPADRAFT_117874	77.597	SIQVPMLHTTK(1)K	0.078113	3	1	..........K...V......	chloroplast
A9RQJ6	202	K	Predicted protein	PHYPADRAFT_117874	130.77	KQYVK(1)DFSTFK	1.5333	2	1	.........VK..........	chloroplast
A9RQJ6	208	K	Predicted protein	PHYPADRAFT_117874	151.44	DFSTFK(1)VLR	-2.1887	2	1	.........FK..........	chloroplast
A9RQJ6	233	K	Predicted protein	PHYPADRAFT_117874	108.71	SFSMFILLPHEK(1)DGITELEK	1.3507	3	1		chloroplast
A9RQJ6	246	K	Predicted protein	PHYPADRAFT_117874	114.93	SLDLK(1)ILAEDLR	-0.15013	2	1	..........K..A.......	chloroplast
A9RQJ6	268	K	Predicted protein	PHYPADRAFT_117874	87.157	TVNQEVPVTEFALPK(1)FK	-1.5854	2	1	.......A..K..........	chloroplast
A9RQJ6	270	K	Predicted protein	PHYPADRAFT_117874	126.16	FK(1)ISHGFEAPEALK	1.0817	2	1	.........FK..........	chloroplast
A9RQJ6	316	K	Predicted protein	PHYPADRAFT_117874	125.61	LYVSNLYHK(1)TFVEVNEK	0.50727	3	1	..........K..V.......	chloroplast
A9RQJ8	76	K	Predicted protein	PHYPADRAFT_117800	156.57	LLDQTVLEMNEDLIK(1)MR	1.7017	3	1	.......D..K...A......	chloroplast
A9RQJ8	110	K	Predicted protein	PHYPADRAFT_117800	129.17	AK(1)LALEKGDEDLAR	2.2047	2	1	.........AK..........	chloroplast
A9RQJ8	139	K	Predicted protein	PHYPADRAFT_117800	144.65	ALK(1)SQLDQQK	0.51424	2	1	......A...K..........	chloroplast
A9RQJ8	146	K	Predicted protein	PHYPADRAFT_117800	132.99	SQLDQQK(1)GVVDK	0.40613	2	1	.......D..K..........	chloroplast
A9RQJ8	151	K	Predicted protein	PHYPADRAFT_117800	80.834	GVVDK(1)LISNTR	0.14459	2	1	.......V..K..........	chloroplast
A9RQJ8	162	K	Predicted protein	PHYPADRAFT_117800	62.466	LLESK(1)ISEAK	0.54465	2	1	..........K...A......	chloroplast
A9RQJ8	208	K	Predicted protein	PHYPADRAFT_117800	107.95	MEEK(1)VTALEAESEALNQLSTDDLAAK	3.8798	3	1	..........K..A.......	chloroplast
A9RQJ8	247	K	Predicted protein	PHYPADRAFT_117800	107.15	FALLESDSVDDDLASLK(1)QDVLGSSK	-0.55938	3	1	.......A..K..........	chloroplast
A9RQJ8	273	K	Predicted protein	PHYPADRAFT_117800	126.77	SQAVSSSSK(1)TPYPFK	0.034865	2	1		chloroplast
A9RQJ8	279	K	Predicted protein	PHYPADRAFT_117800	85.672	TPYPFK(1)DSEIER	-0.18774	2	1	.........FK..........	chloroplast
A9RQJ9	34	K	Predicted protein	PHYPADRAFT_204775	40.432	SVGVAAVGCVGEIVK(1)HER	0.60981	3	1	.........VK..........	cytosol
A9RQK1	17	K	Predicted protein	PHYPADRAFT_204779	60.895	LLK(1)NYMGR	1.3422	2	1		chloroplast
A9RQK1	29	K	Predicted protein	PHYPADRAFT_204779	88.136	VTTVVK(1)VAR	-0.29585	2	1	..........K.A........	chloroplast
A9RQK2	481	K	Predicted protein	PHYPADRAFT_69305	77.282	EK(1)SAYYR	-0.25802	2	1	..........K.A........	nuclear
A9RQK2	496	K	Predicted protein	PHYPADRAFT_69305	67.385	LQEIVLFK(1)SR	1.1188	2	1	.......V..K..........	nuclear
A9RQK4	31	K	Predicted protein	PHYPADRAFT_177306	95.755	GGMQTIVAK(1)DGSTSR	0.33536	2	1	.........AK..........	cytosol
A9RQK4	142	K	Predicted protein	PHYPADRAFT_177306	96.342	AALEK(1)GGTLK	0.46525	2	1	.....K...EK..........	cytosol
A9RQM2	71	K	Predicted protein	PHYPADRAFT_118004	71.176	DFDK(1)ILDSYEK	0.063495	2	1	.......D..K..........	cytoskeleton
A9RQM2	78	K	Predicted protein	PHYPADRAFT_118004	47.894	ILDSYEK(1)GEK	0.21607	2	1	......D...K..........	cytoskeleton
A9RQM9	29	K	Superoxide dismutase	PHYPADRAFT_105032	49.343	DLPYELDALEPHMSK(1)K	0.89601	3	1		cytosol
A9RQR2	133	K	Predicted protein	PHYPADRAFT_69369	92.187	K(1)YEEQVR	0.24832	2	1		chloroplast
A9RQR3	13	K	Predicted protein	PHYPADRAFT_117969	73.877	ALK(1)VQGIFNQFDR	-1.8561	2	1	......V...K..........	cytosol
A9RQR3	214	K	Predicted protein	PHYPADRAFT_117969	71.879	RGEGELGTDFGVFK(1)K	-0.023253	3	1	........V.K..........	cytosol
A9RQR3	470	K	Predicted protein	PHYPADRAFT_117969	105.39	AFK(1)EAFR	0.089286	2	1	..........K.A........	cytosol
A9RQR3	486	K	Predicted protein	PHYPADRAFT_117969	67.385	LDIYDAIK(1)HLK	0.48886	3	1	.......D..K..........	cytosol
A9RQR3	672	K	Predicted protein	PHYPADRAFT_117969	65.672	YYMK(1)LLR	1.7897	2	1	..........K...A......	cytosol
A9RQS1	122	K	Predicted protein	PHYPADRAFT_117822	87.882	K(1)EAESCDCLQGFQVCHSLGGGTGSGMGTLLISK	-0.31129	3	1	..........K.A........	nuclear
A9RQS1	252	K	Predicted protein	PHYPADRAFT_117822	83.862	K(1)LAVNLIPFPR	-0.0058658	2	1	..........K.A........	nuclear
A9RQS1	324	K	Predicted protein	PHYPADRAFT_117822	149.37	MSTK(1)EVDEQMLNVQNK	-0.10976	3	1		nuclear
A9RQS3	468	K	Predicted protein	PHYPADRAFT_160518	128.85	DPANDGK(1)ESILTLK	1.5405	2	1	.........GK..........	extracellular
A9RQS3	572	K	Predicted protein	PHYPADRAFT_160518	100.69	K(1)YADTVHIYR	0.65028	2	1	..........K.A........	extracellular
A9RQV7	120	K	Predicted protein	PHYPADRAFT_177197	96.464	VQLK(1)VQVPSSVCK	0.56664	2	1	.......V..K..........	chloroplast
A9RQV7	152	K	Predicted protein	PHYPADRAFT_177197	78.708	SGK(1)DVPESVLIDHVGADQIR	0.34984	3	1	.........GK.V........	chloroplast
A9RQV7	194	K	Predicted protein	PHYPADRAFT_177197	52.576	SLK(1)DSEHILTK	-0.49301	3	1		chloroplast
A9RQV7	202	K	Predicted protein	PHYPADRAFT_177197	127.32	DSEHILTK(1)FSDLVDDFVPEK	1.5943	3	1		chloroplast
A9RQV7	266	K	Predicted protein	PHYPADRAFT_177197	95.264	LK(1)DLGSLQAISGR	1.1077	2	1		chloroplast
A9RQV7	308	K	Predicted protein	PHYPADRAFT_177197	124.25	LNEDGTAGDEIFSCK(1)QK	-0.42647	2	1		chloroplast
A9RQV7	486	K	Predicted protein	PHYPADRAFT_177197	70.783	ISDSVK(1)QSLAVAEIYK	0.53845	2	1	.......D..K...A......	chloroplast
A9RQV9	291	K	Predicted protein	PHYPADRAFT_117839	64.52	DAHQWVDLK(1)ETGAR	-0.18648	3	1	..........K...A......	cytosol
A9RQW8	162	K	Predicted protein	PHYPADRAFT_105006	67.252	VGTVK(1)QSPVLDK	0.10589	2	1		chloroplast
A9RQX9	82	K	Phospho-2-dehydro-3-deoxyheptonate aldolase	PHYPADRAFT_177219	66.504	NK(1)VALQQPK	-0.68243	2	1	..........K.A........	chloroplast
A9RQX9	95	K	Phospho-2-dehydro-3-deoxyheptonate aldolase	PHYPADRAFT_177219	71.558	YPDAEK(1)FAEVEK	0.89465	2	1	..........K.A........	chloroplast
A9RQX9	399	K	Phospho-2-dehydro-3-deoxyheptonate aldolase	PHYPADRAFT_177219	65.88	EK(1)FPALVR	-1.4094	2	1	..........K..A.......	chloroplast
A9RQX9	433	K	Phospho-2-dehydro-3-deoxyheptonate aldolase	PHYPADRAFT_177219	109.87	APSGLK(1)TRPFDAILDEVR	-0.72253	3	1		chloroplast
A9RQZ3	98	K	Predicted protein	PHYPADRAFT_177388	105.65	EQIK(1)SYVFDVVR	-0.7414	2	1	..........K..V.......	cytosol
A9RQZ3	111	K	Predicted protein	PHYPADRAFT_177388	59.634	ASVPK(1)MLLDDVFEQK	0.17009	2	1	......A...K..........	cytosol
A9RQZ3	129	K	Predicted protein	PHYPADRAFT_177388	43.305	NEIANNVK(1)EELEK	0.43436	2	1	.........VK..........	cytosol
A9RQZ3	182	K	Predicted protein	PHYPADRAFT_177388	64.103	AEAEK(1)ILQVK	0.12607	2	1	.....K...EK..........	cytosol
A9RQZ4	27	K	Predicted protein	PHYPADRAFT_204867	83.823	GLFIDGEWVDPVLGK(1)R	0.070359	2	1	.........GK..........	cytosol
A9RQZ4	59	K	Predicted protein	PHYPADRAFT_204867	107.9	AAK(1)EAFYR	-0.54466	2	1	.........AK..........	cytosol
A9RQZ4	316	K	Predicted protein	PHYPADRAFT_204867	92.939	LLLQEGIADEFLK(1)K	-0.34569	2	1	......D...K..........	cytosol
A9RQZ4	333	K	Predicted protein	PHYPADRAFT_204867	79.659	VSDPLEK(1)DCR	-0.015373	2	1	......D...K..........	cytosol
A9RQZ4	348	K	Predicted protein	PHYPADRAFT_204867	107.46	LGPLVSEGQYEK(1)VQK	0.2152	2	1	......G..EK..........	cytosol
A9RQZ8	65	K	Predicted protein (Fragment)	PHYPADRAFT_118138	59.35	DNAALHK(1)K	-0.12241	2	1	.K.....A..K..........	nuclear
A9RQZ8	99	K	Predicted protein (Fragment)	PHYPADRAFT_118138	42.599	ENFMK(1)VLK	0.21513	2	1		nuclear
A9RR03	164	K	Predicted protein	PHYPADRAFT_177398	94.845	GVHNDTDLTTQDLK(1)ELVQK	0.57639	3	1	..........K..V.......	cytosol
A9RR03	169	K	Predicted protein	PHYPADRAFT_177398	77.374	ELVQK(1)YK	0.39186	2	1	..........K...V......	cytosol
A9RR03	180	K	Predicted protein	PHYPADRAFT_177398	139.49	NAIGK(1)DFPTDPVEQLR	2.2814	2	1	.K.....A..K..........	cytosol
A9RR03	281	K	Predicted protein	PHYPADRAFT_177398	187.78	TPEDIDTMK(1)QVLPDAYK	1.1677	3	1	.......D..K..........	cytosol
A9RR03	334	K	Predicted protein	PHYPADRAFT_177398	170.59	TGAGAVK(1)IAVDMVNEGLIDKPTAVNR	-1.2215	3	1	..........K.A........	cytosol
A9RR03	347	K	Predicted protein	PHYPADRAFT_177398	54.103	IAVDMVNEGLIDK(1)PTAVNR	-0.79243	3	1	..........K..A.......	cytosol
A9RR03	374	K	Predicted protein	PHYPADRAFT_177398	80.664	VEPQHLDQLLHPQFENPVLYK(1)SK	0.63469	4	1	.......V..K..........	cytosol
A9RR03	451	K	Predicted protein	PHYPADRAFT_177398	143.25	GWGK(1)CCVSGCSEIR	-1.5248	2	1	.........GK..........	cytosol
A9RR03	467	K	Predicted protein	PHYPADRAFT_177398	120.15	VDEANK(1)NVR	0.12493	2	1	......D...K..........	cytosol
A9RR03	521	K	Predicted protein	PHYPADRAFT_177398	215.48	LK(1)VMANADTPEDALAAR	0.58434	2	1	..........K..A.......	cytosol
A9RR03	580	K	Predicted protein	PHYPADRAFT_177398	120.55	QVALDK(1)LLPYQR	0.20372	3	1	.......A..K..........	cytosol
A9RR03	643	K	Predicted protein	PHYPADRAFT_177398	145.43	IEK(1)LSEVNPMLGFR	-0.34498	3	1	..........K...V......	cytosol
A9RR03	727	K	Predicted protein	PHYPADRAFT_177398	103.91	YK(1)VGTMIEIPR	-0.98046	2	1	.......V..K..........	cytosol
A9RR03	772	K	Predicted protein	PHYPADRAFT_177398	105.08	DDVSK(1)FLPSYIAK	1.0115	2	1	.......D..K..........	cytosol
A9RR03	804	K	Predicted protein	PHYPADRAFT_177398	78.324	GVGQLIVIAK(1)DR	-0.13751	3	1	.........AK..........	cytosol
A9RR03	860	K	Predicted protein	PHYPADRAFT_177398	51.949	LAAAQAATK(1)L	0.25323	2	1		cytosol
A9RR04	55	K	Predicted protein (Fragment)	PHYPADRAFT_48771	115.33	LKEGAAADSK(1)LLGR	0.13094	2	1	.......A..K..........	nuclear
A9RR33	13	K	Chlorophyll a-b binding protein, chloroplastic	PHYPADRAFT_69453	117.41	VYGK(1)SVAPDQDAR	-0.03645	2	1	.........GK.V........	cytosol
A9RR33	61	K	Chlorophyll a-b binding protein, chloroplastic	PHYPADRAFT_69453	58.98	GEYPGDYGCDIFK(1)LAR	-0.76827	2	1	..........K.A........	cytosol
A9RR33	155	K	Chlorophyll a-b binding protein, chloroplastic	PHYPADRAFT_69453	78.69	IK(1)FVPEGADPFYPGGK	-1.0302	2	1	.......A..K..........	cytosol
A9RR37	558	K	Predicted protein	PHYPADRAFT_118241	75.819	AQISAFIEK(1)GK	-0.055456	2	1	......A..EK..........	chloroplast
A9RR41	124	K	Predicted protein	PHYPADRAFT_118108	113.53	MIAPLIDELAK(1)QYAGK	2.2029	3	1	.........AK..........	chloroplast
A9RR41	129	K	Predicted protein	PHYPADRAFT_118108	55.441	QYAGK(1)IK	0.5759	2	1	........A.K....K.....	chloroplast
A9RR41	134	K	Predicted protein	PHYPADRAFT_118108	212.9	CLK(1)LNTDESPGIATEYGIR	1.6468	2	1		chloroplast
A9RR41	164	K	Predicted protein	PHYPADRAFT_118108	79.201	K(1)DTVIGAVPK	-1.1245	2	1	..........K..V.......	chloroplast
A9RR41	173	K	Predicted protein	PHYPADRAFT_118108	141.83	KDTVIGAVPK(1)STLATTVEK	0.92325	2	1	.K.....A..K..........	chloroplast
A9RR41	182	K	Predicted protein	PHYPADRAFT_118108	74.094	STLATTVEK(1)YITL	-1.6401	2	1		chloroplast
A9RR43	342	K	Predicted protein	PHYPADRAFT_177431	83.313	TQEVIIK(1)R	-0.018056	2	1	.......V..K..........	nuclear
A9RR50	594	K	Predicted protein	PHYPADRAFT_160568	48.981	ELQSSLQDAK(1)R	-0.20732	2	1	.........AK..........	chloroplast
A9RR66	64	K	Predicted protein	PHYPADRAFT_204938	273.78	ESLEEHGFESTTIADILK(1)EK	1.7646	2	1	.......D..K..........	mitochondria
A9RR66	108	K	Predicted protein	PHYPADRAFT_204938	77.662	K(1)LAGIITER	-0.14673	2	1	..........K.A........	mitochondria
A9RR66	121	K	Predicted protein	PHYPADRAFT_204938	118.01	K(1)IIVQGR	-0.021894	2	1	......D...K..........	mitochondria
A9RR66	133	K	Predicted protein	PHYPADRAFT_204938	154.28	TTK(1)VGDIMTEENK	0.68146	2	1		mitochondria
A9RR66	148	K	Predicted protein	PHYPADRAFT_204938	63.184	LITVK(1)PDTK	-0.30831	2	1	.........VK..........	mitochondria
A9RR66	152	K	Predicted protein	PHYPADRAFT_204938	95.094	LITVKPDTK(1)VLR	0.13693	2	0.999995	..........K...A......	mitochondria
A9RRB0	185	K	Predicted protein (Fragment)	PHYPADRAFT_26730	109.11	LAK(1)GLASR	-0.091985	2	1	.........AK..........	cytosol
A9RRD1	10	K	Pectinesterase (Fragment)	PHYPADRAFT_45683	88.092	KVVVSQDGK(1)GDFK	-0.18445	2	1		cytoskeleton
A9RRK1	165	K	Predicted protein	PHYPADRAFT_160611	85.744	EK(1)FGECLQR	-0.84184	2	1	.....K...EK..........	chloroplast
A9RRK1	182	K	Predicted protein	PHYPADRAFT_160611	72.531	GDLDHWK(1)STPR	0.41016	3	1	.......D..K..........	chloroplast
A9RRM1	32	K	Predicted protein	PHYPADRAFT_118420	99.5	LLK(1)AGYQQLSER	-1.4653	2	1	..........KA.........	chloroplast
A9RRM1	364	K	Predicted protein	PHYPADRAFT_118420	78.513	GLVIK(1)DNANQR	-1.127	2	1	..........K..A.......	chloroplast
A9RRN5	1517	K	Predicted protein	PHYPADRAFT_69704	68.657	PVEDYQK(1)ALK	-0.71407	2	1	.......D..K..........	nuclear
A9RRP0	59	K	Predicted protein	PHYPADRAFT_177548	142.1	K(1)LSDTSGDSGANLK	-0.23158	2	1		chloroplast
A9RRP0	72	K	Predicted protein	PHYPADRAFT_177548	152.32	LSDTSGDSGANLK(1)R	1.1573	2	1	.......A..K..........	chloroplast
A9RRP0	81	K	Predicted protein	PHYPADRAFT_177548	130.44	RLEGETDEK(1)IK	-0.61839	2	1		chloroplast
A9RRS9	68	K	Predicted protein	PHYPADRAFT_205052	40.857	AEEIMGAAIK(1)ELGWK	-0.41972	2	1	........A.K....K.....	cytosol
A9RRS9	93	K	Predicted protein	PHYPADRAFT_205052	92.495	LFWGGSGPNDK(1)GLSR	3.3318	2	1	..........KG.........	cytosol
A9RRS9	98	K	Predicted protein	PHYPADRAFT_205052	94.309	K(1)HIIEGIK	0.49672	2	1		cytosol
A9RRS9	105	K	Predicted protein	PHYPADRAFT_205052	120.49	KHIIEGIK(1)ASLK	-1.7698	2	1	..........KA.........	cytosol
A9RRS9	198	K	Predicted protein	PHYPADRAFT_205052	99.752	VEQEYAELYK(1)K	0.30063	2	1	......A...K..........	cytosol
A9RRS9	221	K	Predicted protein	PHYPADRAFT_205052	117.86	YTK(1)DNIPEGSR	-0.024757	2	1		cytosol
A9RRS9	236	K	Predicted protein	PHYPADRAFT_205052	130.36	FALENYK(1)HLAEK	0.203	2	1	..........K..A.......	cytosol
A9RRS9	241	K	Predicted protein	PHYPADRAFT_205052	97.69	HLAEK(1)SLVDEAFAK	-0.39753	2	1	.....K...EK..........	cytosol
A9RRS9	250	K	Predicted protein	PHYPADRAFT_205052	78.078	SLVDEAFAK(1)IEALKPIAK	-0.98677	3	0.999897	.K.....A..K..........	cytosol
A9RRS9	288	K	Predicted protein	PHYPADRAFT_205052	148.01	NPNVSSVITGATK(1)EHQVVENMK	-0.19913	3	1	..........K...V......	cytosol
A9RRS9	297	K	Predicted protein	PHYPADRAFT_205052	61.495	EHQVVENMK(1)SIELLPK	0.37953	3	1	......V...K..........	cytosol
A9RRS9	312	K	Predicted protein	PHYPADRAFT_205052	129.88	LTPEVMEK(1)IHK	0.67861	3	1		cytosol
A9RRS9	315	K	Predicted protein	PHYPADRAFT_205052	101.97	IHK(1)IIGDSK	0.18242	2	1		cytosol
A9RRT3	47	K	Predicted protein	PHYPADRAFT_105072	156.17	PAAEAGDDVVK(1)AVFQR	1.66	2	1	.......D..K..........	chloroplast
A9RRT3	66	K	Predicted protein	PHYPADRAFT_105072	117.7	AYLDEISK(1)SK	-1.0063	2	1	......D...K..........	chloroplast
A9RRT3	68	K	Predicted protein	PHYPADRAFT_105072	45.332	SK(1)LDLDANSEAAVK	-0.23261	2	1		chloroplast
A9RRT3	88	K	Predicted protein	PHYPADRAFT_105072	138.98	AYFDTQVK(1)IR	1.0569	2	1	......D...K..........	chloroplast
A9RRT3	151	K	Predicted protein	PHYPADRAFT_105072	91.618	VEK(1)SIGK	0.59431	2	1	......D...K..........	chloroplast
A9RRT3	155	K	Predicted protein	PHYPADRAFT_105072	47.603	SIGK(1)TLVK	0.21182	2	1	.........GK..........	chloroplast
A9RRT3	170	K	Predicted protein	PHYPADRAFT_105072	182.4	K(1)ELDQVNQK	0.37472	2	1	.......A..K..........	chloroplast
A9RRT3	178	K	Predicted protein	PHYPADRAFT_105072	92.39	ELDQVNQK(1)LGIDDAMLEK	-0.84497	2	1	.......V..K..........	chloroplast
A9RRT3	229	K	Predicted protein	PHYPADRAFT_105072	113.11	RRDELTIEVDPK(1)ELDHR	-0.14094	4	1		chloroplast
A9RRU6	161	K	Predicted protein	PHYPADRAFT_160662	126.19	VKQEQLK(1)VTK	0.68756	2	1		cytosol
A9RRU6	219	K	Predicted protein	PHYPADRAFT_160662	140.8	LGATVTDHAIYK(1)SHTLK	0.0086822	3	1	.......A..K..........	cytosol
A9RRU6	702	K	Predicted protein	PHYPADRAFT_160662	75.109	VKEEK(1)LR	0.75262	2	0.999994	.....K...EK..........	cytosol
A9RRW8	156	K	Predicted protein	PHYPADRAFT_160605	49.28	QTLLETK(1)DGGR	0.085289	2	1		chloroplast
A9RRW8	347	K	Predicted protein	PHYPADRAFT_160605	71.592	GGGLFVSK(1)GTGVTEDFDEQK	0.12226	2	1	..........K...V......	chloroplast
A9RRX1	29	K	Predicted protein	PHYPADRAFT_118302	70.028	IK(1)DMYFK(1)ELK	0.21248	2	1	.........IK..........	"cytosol, nuclear"
A9RRX1	34	K	Predicted protein	PHYPADRAFT_118302	70.028	IK(1)DMYFK(1)ELK	0.21248	2	1	......D...K..........	"cytosol, nuclear"
A9RS00	104	K	Predicted protein (Fragment)	PHYPADRAFT_20962	103.08	HMEYYK(1)QSGK	-1.2326	2	1		chloroplast
A9RS00	171	K	Predicted protein (Fragment)	PHYPADRAFT_20962	92.611	YK(1)SAGDQLSR	-0.22774	2	1	..........K.A........	chloroplast
A9RS00	414	K	Predicted protein (Fragment)	PHYPADRAFT_20962	69.672	VGFAK(1)EIISR	1.0594	2	1	.........AK..........	chloroplast
A9RS00	500	K	Predicted protein (Fragment)	PHYPADRAFT_20962	75.189	AVAIAK(1)QK	-0.038233	2	1	.........AK..........	chloroplast
A9RS28	118	K	Predicted protein	PHYPADRAFT_177617	131.31	GSGTANQCPIVAEGSDK(1)FAFK	-0.58014	3	1	..........K.A........	chloroplast
A9RS28	122	K	Predicted protein	PHYPADRAFT_177617	105.46	FAFK(1)DGNYTMR	-0.7316	2	1	.........FK..........	chloroplast
A9RS28	130	K	Predicted protein	PHYPADRAFT_177617	111.79	K(1)FCLEPTSFTVK	-1.114	2	1		chloroplast
A9RS28	147	K	Predicted protein	PHYPADRAFT_177617	151.8	AESQFK(1)GGNEGFQPTK	0.49109	2	1	..........KG.........	chloroplast
A9RS28	157	K	Predicted protein	PHYPADRAFT_177617	154.65	GGNEGFQPTK(1)LMTR	0.35779	2	1		chloroplast
A9RS28	310	K	Predicted protein	PHYPADRAFT_177617	133.15	SNVQTGEIAGTFESFQPSDTDLGSK(1)APK	-0.21167	3	1	......D...K..........	chloroplast
A9RS47	139	K	Predicted protein	PHYPADRAFT_160688	84.507	SK(1)TNDVVQYGK	0.98754	2	1	..........K...V......	chloroplast
A9RS47	148	K	Predicted protein	PHYPADRAFT_160688	83.862	TNDVVQYGK(1)K	0.18969	2	1	......V...K..........	chloroplast
A9RS47	162	K	Predicted protein	PHYPADRAFT_160688	113.53	RNPNTTEDNAMEK(1)NIK	-0.78726	3	1	.......A..K..........	chloroplast
A9RS62	129	K	Predicted protein	PHYPADRAFT_69852	68.485	K(1)VLGIAK	-3.1496	2	1		cytosol
A9RS74	26	K	Predicted protein (Fragment)	PHYPADRAFT_118542	100.62	K(1)AAGLGFGGLYCGHDVGGSGLSR	-0.17889	3	1	..........K.A........	cytosol
A9RS74	170	K	Predicted protein (Fragment)	PHYPADRAFT_118542	50.46	GISCFYVDK(1)DSK	-0.18841	2	1	........V.K..........	cytosol
A9RS74	173	K	Predicted protein (Fragment)	PHYPADRAFT_118542	72.325	DSK(1)GLSFGR	0.019732	2	1	......D...K..........	cytosol
A9RS74	303	K	Predicted protein (Fragment)	PHYPADRAFT_118542	77.185	APWASASAAMAK(1)R	-0.31211	3	1	.........AK..........	cytosol
A9RS79	205	K	Branched-chain-amino-acid aminotransferase	PHYPADRAFT_205128	81.594	MSMPAPDVDTFVDAVK(1)K	1.4279	2	1	.......D..K..........	chloroplast
A9RS79	212	K	Branched-chain-amino-acid aminotransferase	PHYPADRAFT_205128	100.07	TVLANK(1)R	0.2497	2	1	......V...K..........	chloroplast
A9RS79	284	K	Branched-chain-amino-acid aminotransferase	PHYPADRAFT_205128	62.739	AAPGGTGGVK(1)TISNYAPVLK	-0.79962	2	1	.........VK..........	chloroplast
A9RS92	273	K	Predicted protein	PHYPADRAFT_69881	58.373	YGQLGHGDFEDHLVPHQVQALK(1)NK	1.3934	3	1	......V...K..........	cytosol
A9RS92	328	K	Predicted protein	PHYPADRAFT_69881	86.288	LITGIVNEK(1)VTR	1.0573	2	1	..........K...V......	cytosol
A9RS97	80	K	Predicted protein (Fragment)	PHYPADRAFT_118507	74.505	GLGDPEAYLTK(1)VHGVRPAHLGK	-1.032	5	1	..........K...V......	chloroplast
A9RS97	91	K	Predicted protein (Fragment)	PHYPADRAFT_118507	100.23	VHGVRPAHLGK(1)QTIAR	0.062071	3	1	..........K...A......	chloroplast
A9RSB6	52	K	Predicted protein (Fragment)	PHYPADRAFT_36133	125.57	FDK(1)EGTQWK	0.90846	2	1	.........DK..........	chloroplast
A9RSB6	58	K	Predicted protein (Fragment)	PHYPADRAFT_36133	170.68	FDKEGTQWK(1)ER	1.3383	2	1	..........K...V......	chloroplast
A9RSB6	71	K	Predicted protein (Fragment)	PHYPADRAFT_36133	116.37	ILEHK(1)SNK	0.19742	2	1		chloroplast
A9RSB6	139	K	Predicted protein (Fragment)	PHYPADRAFT_36133	108.7	FGSVESAQK(1)FK	0.89256	2	1	..........K...V......	chloroplast
A9RSB6	141	K	Predicted protein (Fragment)	PHYPADRAFT_36133	103.43	FK(1)DVYESAQER	-1.8358	2	1	......A...K..........	chloroplast
A9RSB6	171	K	Predicted protein (Fragment)	PHYPADRAFT_36133	163.53	SEEKDEEADSAADLLEK(1)LK	1.0515	2	1	......D...K..........	chloroplast
A9RSB6	177	K	Predicted protein (Fragment)	PHYPADRAFT_36133	191.4	LKVETK(1)SEDAAAPEEK	1.1709	2	1	..........K...A......	chloroplast
A9RSC6	30	K	Predicted protein	PHYPADRAFT_118597	57.148	WVVSQNSEYGGTWK(1)HAK	-0.8059	3	1	..........K.A........	cytosol
A9RSC6	33	K	Predicted protein	PHYPADRAFT_118597	205.06	HAK(1)SEGHDDYGLLVSEK	-0.30881	4	1	.........AK..........	cytosol
A9RSC6	47	K	Predicted protein	PHYPADRAFT_118597	220.6	SEGHDDYGLLVSEK(1)AK	-0.003856	2	1	..........KA.........	cytosol
A9RSC6	50	K	Predicted protein	PHYPADRAFT_118597	67.879	K(1)YGIAVDLPEK	0.26829	2	1	..........K...A......	cytosol
A9RSC6	60	K	Predicted protein	PHYPADRAFT_118597	69.92	YGIAVDLPEK(1)VDPK	1.9443	2	1	......D...K..........	cytosol
A9RSC6	64	K	Predicted protein	PHYPADRAFT_118597	89.484	VDPK(1)DGALVLQYDLR	0.2295	2	1	..........K..A.......	cytosol
A9RSC6	130	K	Predicted protein	PHYPADRAFT_118597	138.4	HK(1)NPVTGK	0.00059527	2	1	..........K..V.......	cytosol
A9RSC6	136	K	Predicted protein	PHYPADRAFT_118597	144.41	HKNPVTGK(1)YVEHHLK	-0.55812	3	1	.........GK.V........	cytosol
A9RSC6	143	K	Predicted protein	PHYPADRAFT_118597	106.93	YVEHHLK(1)NPPVPAGDK	0.4213	2	1	..........K...V......	cytosol
A9RSC6	177	K	Predicted protein	PHYPADRAFT_118597	145.48	K(1)TADLLSDEFEPTVIPAK	1.6866	2	1	..........K.A........	cytosol
A9RSC6	212	K	Predicted protein	PHYPADRAFT_118597	69.765	AK(1)ISDPDATKPDDWDEDAPR	-0.26627	3	0.999998	.........AK..........	cytosol
A9RSC6	377	K	Predicted protein	PHYPADRAFT_118597	44.598	TWEPK(0.994)HAVEEEK(0.006)EAAEAK	-0.75996	4	0.994468	..........K.A........	cytosol
A9RSC6	398	K	Predicted protein	PHYPADRAFT_118597	252.47	KSEDKPEK(1)AGLDSIK	1.0086	2	0.999995	......D...K..........	cytosol
A9RSC6	405	K	Predicted protein	PHYPADRAFT_118597	51.445	AGLDSIK(1)GK	0.15087	2	1	.......D..K..........	cytosol
A9RSC6	407	K	Predicted protein	PHYPADRAFT_118597	83.783	GK(1)VFEALNK	0.0051083	2	1	..........K...A......	cytosol
A9RSC6	414	K	Predicted protein	PHYPADRAFT_118597	126.77	VFEALNK(1)VSEIPFLAK	-0.84419	2	1	.K.....A..K..........	cytosol
A9RSC6	423	K	Predicted protein	PHYPADRAFT_118597	63.624	VSEIPFLAK(1)YK	-1.4653	2	1	.........AK..........	cytosol
A9RSC6	425	K	Predicted protein	PHYPADRAFT_118597	120.7	YK(1)EQIDDVLDKAEK	0.96254	2	1	.......A..K..........	cytosol
A9RSC6	434	K	Predicted protein	PHYPADRAFT_118597	41.542	YKEQIDDVLDK(1)AEK	-0.044608	3	0.999871	......D...K..........	cytosol
A9RSE1	348	K	Predicted protein	PHYPADRAFT_69939	51.998	QK(1)LSNSLNQSK	0.75388	2	1		cytosol
A9RSG0	192	K	Predicted protein	PHYPADRAFT_118647	131.82	LAQGTHSK(1)VFR	0.80121	2	1		chloroplast
A9RSG0	480	K	Predicted protein	PHYPADRAFT_118647	40.882	AAMDK(1)GVR	0.84418	2	1	.......A..K..........	chloroplast
A9RSG0	533	K	Predicted protein	PHYPADRAFT_118647	49.708	HPRPSYDLYTEVSK(1)TGK	0.46393	3	1	..........K...V......	chloroplast
A9RSG8	368	K	Potassium transporter	PHYPADRAFT_56013	79.146	LIYTSK(1)R	-0.44191	2	1		plasma membrane
A9RSG9	215	K	Predicted protein	PHYPADRAFT_205191	60.196	GFDSK(1)LGGFGGAPK	1.3776	2	1		cytosol
A9RSG9	246	K	Predicted protein	PHYPADRAFT_205191	150.26	RLEQQGK(1)EQYATK	-0.35206	2	1	.........GK.....K....	cytosol
A9RSG9	440	K	Predicted protein	PHYPADRAFT_205191	76.035	AK(1)LHAYR	-1.2781	2	1	.........AK..........	cytosol
A9RSG9	509	K	Predicted protein	PHYPADRAFT_205191	102	AAHFIK(1)SK	0.089834	2	1	......A...K..........	cytosol
A9RSH8	25	K	Predicted protein	PHYPADRAFT_109596	60.76	FGEFK(1)LK	1.678	2	1	.........FK..........	cytosol
A9RSH8	171	K	Predicted protein	PHYPADRAFT_109596	45.598	LHAALK(1)LTR	0.25777	2	1	.......A..K..........	cytosol
A9RSH8	234	K	Predicted protein	PHYPADRAFT_109596	61.419	ASLSTNPTGK(1)K	0.48273	2	1	.........GK..........	cytosol
A9RSH8	244	K	Predicted protein	PHYPADRAFT_109596	146.84	K(1)SNLSVAADVNTAR	0.079886	2	1	.......D..K..........	cytosol
A9RSH8	290	K	Predicted protein	PHYPADRAFT_109596	137.91	THVDILPDFTPDFGSK(1)LR	-0.67062	3	1	......D...K..........	cytosol
A9RSH8	297	K	Predicted protein	PHYPADRAFT_109596	151.41	EIADK(1)HDFLIFEDR	0.51804	2	1	.........DK..........	cytosol
A9RSH8	348	K	Predicted protein	PHYPADRAFT_109596	45.941	IVDWADITNAHVVPGSGIVDGLK(1)LK	-0.78249	3	1	.......D..K..........	cytosol
A9RSH8	372	K	Predicted protein	PHYPADRAFT_109596	129.77	GTLAK(1)GEYTQAAAK	0.029382	2	1	.........AK..........	cytosol
A9RSH8	462	K	Predicted protein	PHYPADRAFT_109596	93.766	AADPAVAAK(1)EYR	1.1698	2	1	.........AK..........	cytosol
A9RSL2	288	K	Predicted protein	PHYPADRAFT_177754	75.738	NTFGMGK(1)R	1.5524	2	1	..........K..A.......	cytosol
A9RSL3	161	K	Malate dehydrogenase	PHYPADRAFT_118897	63.306	GVYDPK(1)K	1.5803	1	1	......V...K..........	cytosol
A9RSL3	162	K	Malate dehydrogenase	PHYPADRAFT_118897	107.17	K(1)VFGVTTLDVVR	-1.3161	2	1	.......D..K..........	cytosol
A9RSL3	181	K	Malate dehydrogenase	PHYPADRAFT_118897	74.464	ANTFVAQK(1)K	0.43896	2	1	.......V..K..........	cytosol
A9RSL3	313	K	Malate dehydrogenase	PHYPADRAFT_118897	81.296	K(1)AVEALK	0.20524	2	1	..........KA.........	cytosol
A9RSL3	319	K	Malate dehydrogenase	PHYPADRAFT_118897	80.706	AVEALK(1)AELK	-0.41711	2	1	......V...K..........	cytosol
A9RSL3	323	K	Malate dehydrogenase	PHYPADRAFT_118897	73.233	AELK(1)GSIEK	-0.59286	2	1	.......A..K..........	cytosol
A9RSL3	328	K	Malate dehydrogenase	PHYPADRAFT_118897	80.834	GSIEK(1)GVQFANK	-0.3148	2	1	.....K...EK..........	cytosol
A9RSM0	26	K	Predicted protein	PHYPADRAFT_205228	42.718	VDK(1)ELANIR	0.53402	2	1	..........K..A.......	chloroplast
A9RSM0	285	K	Predicted protein	PHYPADRAFT_205228	79.492	ILLGTDVVK(1)NVNK	0.74161	2	1	.......D..K..........	chloroplast
A9RSM0	616	K	Predicted protein	PHYPADRAFT_205228	45.357	KAEDTDGDASEVSATK(1)IR	1.3087	3	0.999959	......V...K..........	chloroplast
A9RSM1	137	K	Predicted protein	PHYPADRAFT_160771	126.12	LLK(1)EGGTLLNCGK	0.083448	2	1	......A...K..........	chloroplast
A9RSM1	170	K	Predicted protein	PHYPADRAFT_160771	81.296	WDDLLK(1)AR	-0.014198	2	1		chloroplast
A9RSP0	51	K	Phi class glutathione S-transferase	GSTF3	91.238	QPIYTTK(1)QPFGQIPFFEDGDVK	-0.13119	2	1		cytosol
A9RSP0	66	K	Phi class glutathione S-transferase	GSTF3	180.62	QPFGQIPFFEDGDVK(1)IFESR	0.60649	2	1	......D...K..........	cytosol
A9RSP0	91	K	Phi class glutathione S-transferase	GSTF3	101.3	YEGQGTPLLGK(1)SLK	-0.31495	3	1	.........GK..........	cytosol
A9RSP0	128	K	Phi class glutathione S-transferase	GSTF3	188.58	EK(1)RPVNEEVISTCLAK	1.1634	3	1	......A..EK..........	cytosol
A9RSP0	156	K	Phi class glutathione S-transferase	GSTF3	109.67	LNNVLNVYEAHLAK(1)GSK	-0.15756	3	1	.........AK..........	cytosol
A9RSP0	184	K	Phi class glutathione S-transferase	GSTF3	49.497	NVK(1)PELLENRPHVSAWVEAITSR	-0.981	4	1	......V...K..........	cytosol
A9RSP9	130	K	Predicted protein	PHYPADRAFT_56033	71.922	K(1)ELTPIK	0.10845	2	1	......A...K..........	cytosol
A9RSP9	147	K	Predicted protein	PHYPADRAFT_56033	135.94	AAQFAQK(1)TVNEQR	-0.23918	2	1		cytosol
A9RSP9	610	K	Predicted protein	PHYPADRAFT_56033	56.746	APYK(1)TVLTHGFVLDER	-0.19123	3	1	.......A..K..........	cytosol
A9RSQ8	44	K	Predicted protein (Fragment)	PHYPADRAFT_118756	99.344	YLAEK(1)YEGQNTPLLGK	1.47	2	1		mitochondria
A9RSQ8	120	K	Predicted protein (Fragment)	PHYPADRAFT_118756	40.278	VLDVYEVHLAK(1)GTK	-0.060301	3	1	.........AK..........	mitochondria
A9RSR1	124	K	SM/Sec1-family protein	VPS33	67.997	TIVCEK(1)VLDEVK	-1.1481	2	1	.......V..K..........	cytosol
A9RSR8	32	K	Predicted protein	PHYPADRAFT_160797	47.062	ATAHHLGLLK(1)AK	0.40969	3	1	..........KA.........	cytosol
A9RSR9	52	K	Predicted protein	PHYPADRAFT_118885	51.528	QAILDFFK(1)K	0.71111	2	1	.......D..K..........	cytosol
A9RSU8	279	K	Predicted protein	PHYPADRAFT_160806	54.27	FFK(1)LDLATGK	-0.47646	2	1	..........K...A......	plasma membrane
A9RSU8	558	K	Predicted protein	PHYPADRAFT_160806	74.841	VVALDAK(1)TGK	0.31612	2	1	.........AK..........	plasma membrane
A9RSU8	561	K	Predicted protein	PHYPADRAFT_160806	86.182	TGK(1)VLWTHPTPGPLAGGVSVVK	-0.70595	3	1	.........GK..........	plasma membrane
A9RSV4	82	K	Predicted protein	PHYPADRAFT_160810	74.611	LIAAGSFPEK(1)R	0.034322	2	1		chloroplast
A9RSV4	397	K	Predicted protein	PHYPADRAFT_160810	62.081	VSDPDFK(1)GDLTAR	-1.4427	2	1	......D...K..........	chloroplast
A9RSV4	547	K	Predicted protein	PHYPADRAFT_160810	46.335	IK(1)NLILEHK	0.052518	3	1	.......D..K..........	chloroplast
A9RSV4	792	K	Predicted protein	PHYPADRAFT_160810	40.616	ISFDFTK(0.001)PADSPK(0.999)TTIIK	-0.53421	3	0.998906	.......D..K..........	chloroplast
A9RSW1	79	K	Predicted protein (Fragment)	PHYPADRAFT_40158	98.048	GVVCHK(1)NVQHR	-1.1795	3	1	......V...K..........	nuclear
A9RSW2	34	K	Peptidyl-prolyl cis-trans isomerase (Fragment)	PHYPADRAFT_26617	77.662	YYDVK(1)VGGGK	-0.66688	2	1	.........VK..........	cytosol
A9RSW2	54	K	Peptidyl-prolyl cis-trans isomerase (Fragment)	PHYPADRAFT_26617	41.117	VAVHYVAK(1)WK	0.76478	3	1	.........AK..........	cytosol
A9RSX3	92	K	Predicted protein	PHYPADRAFT_160822	80.69	K(1)EYQEAVSAGK	0.41736	2	1	.K.....A..K..........	vacuolar membrane
A9RSX4	88	K	Predicted protein (Fragment)	PHYPADRAFT_45665	48.998	TTEYILK(1)HVMR	-1.1358	3	1		cytosol
A9RSY7	42	K	Predicted protein	PHYPADRAFT_118845	145.46	VIVDK(1)ETGHSR	-0.37102	2	1	......V...K..........	mitochondria
A9RSZ8	353	K	Predicted protein	PHYPADRAFT_177874	90.853	SEAENFVK(1)TNPDVLK	-0.28096	2	1	.........VK..........	chloroplast
A9RT00	26	K	40S ribosomal protein S12 (Fragment)	PHYPADRAFT_49325	131.42	K(1)ALAHDGLAK	0.92795	2	1	..........K..A.......	chloroplast
A9RT00	35	K	40S ribosomal protein S12 (Fragment)	PHYPADRAFT_49325	216.29	KALAHDGLAK(1)GLHESAK	-0.19876	3	1	.........AK..........	chloroplast
A9RT00	42	K	40S ribosomal protein S12 (Fragment)	PHYPADRAFT_49325	173.72	GLHESAK(1)AIEK	-0.1443	2	1	.........AK..........	chloroplast
A9RT00	46	K	40S ribosomal protein S12 (Fragment)	PHYPADRAFT_49325	113.42	AIEK(1)HAAQLCVLAEDCNQPDYTK	1.0036	4	1	..........K.A........	chloroplast
A9RT00	85	K	40S ribosomal protein S12 (Fragment)	PHYPADRAFT_49325	153.36	LVQALCQEHNVNLISVPSAK(1)K	-0.60616	3	1	.........AK..........	chloroplast
A9RT00	86	K	40S ribosomal protein S12 (Fragment)	PHYPADRAFT_49325	62.466	K(1)LGEWAGLCK	1.1285	2	1		chloroplast
A9RT00	95	K	40S ribosomal protein S12 (Fragment)	PHYPADRAFT_49325	135.08	LGEWAGLCK(1)IDSEGK	-2.9403	2	1	......A...K..........	chloroplast
A9RT00	101	K	40S ribosomal protein S12 (Fragment)	PHYPADRAFT_49325	111.95	IDSEGK(1)AR	0.39409	2	1	......D...K..........	chloroplast
A9RT00	104	K	40S ribosomal protein S12 (Fragment)	PHYPADRAFT_49325	66.267	K(1)VVGCSCVVVK	-1.1773	2	1		chloroplast
A9RT49	121	K	Predicted protein	PHYPADRAFT_205346	63.181	DVESAVK(1)FLLSK	0.79888	2	1	........A.K....K.....	cytosol
A9RT52	271	K	Predicted protein	PHYPADRAFT_205352	135.79	GSK(1)TLSIIHEQGLPAGK	-0.24603	2	1	......V...K..........	chloroplast
A9RT52	285	K	Predicted protein	PHYPADRAFT_205352	139.51	TLSIIHEQGLPAGK(1)TLFAGVVDGR	4.2951	3	1	..........K...A......	chloroplast
A9RT52	337	K	Predicted protein	PHYPADRAFT_205352	116.74	ENVVVSTSCSLLHSAVDLK(1)NETK	1.8734	3	1	......A...K..........	chloroplast
A9RT52	341	K	Predicted protein	PHYPADRAFT_205352	128.03	NETK(1)LDSELK	-0.031584	2	1		chloroplast
A9RT52	371	K	Predicted protein	PHYPADRAFT_205352	72.99	AVSGEK(1)DEEFFSANAAAQASR	1.8853	2	1	......V...K..........	chloroplast
A9RT52	398	K	Predicted protein	PHYPADRAFT_205352	95.067	AVK(1)ELAASLAGSEHR	0.48877	3	1	..........K..A.......	chloroplast
A9RT52	738	K	Predicted protein	PHYPADRAFT_205352	54.764	K(1)YGEVVPALTNMVNAAK	0.84844	2	1	..........K...V......	chloroplast
A9RT62	42	K	Chlorophyll a-b binding protein, chloroplastic	PHYPADRAFT_105126	209.66	TVK(1)STSDSIWYGADRPK	-0.026026	3	1	.........VK..........	chloroplast
A9RT82	161	K	Plastocyanin	PHYPADRAFT_205373	45.424	TPGTYEFYCEPHQGAGMK(1)GQITVS	-0.24699	3	1		chloroplast
A9RTB7	73	K	MM-ALDH	ALDH6A	72.042	AVK(1)ETPALK	0.089151	2	1	......V...K..........	chloroplast
A9RTB7	127	K	MM-ALDH	ALDH6A	72.568	VPLTTHEEFETAVAVAK(1)EAYK	-0.94097	3	1	.........AK..........	chloroplast
A9RTB7	384	K	MM-ALDH	ALDH6A	86.539	LK(1)VTGGTEPGADLGPVISK	-0.060467	2	1	.......V..K..........	chloroplast
A9RTB7	401	K	MM-ALDH	ALDH6A	75.319	VTGGTEPGADLGPVISK(1)QSK	1.5748	3	1	.......V..K..........	chloroplast
A9RTB7	416	K	MM-ALDH	ALDH6A	70.942	LVESGAK(1)AGAR	-0.58547	2	1	.........AK..........	chloroplast
A9RTE5	193	K	Predicted protein	PHYPADRAFT_177939	111.63	VFEAALEHSK(1)K	2.0109	2	1		chloroplast
A9RTE5	353	K	Predicted protein	PHYPADRAFT_177939	50.354	GDVPDFLIDK(1)R	-0.92809	2	1	.........DK..........	chloroplast
A9RTE5	513	K	Predicted protein	PHYPADRAFT_177939	124.25	FLPDK(1)AIDLLDEAGSR	-1.4865	3	1	..........KA.........	chloroplast
A9RTH7	59	K	Predicted protein	PHYPADRAFT_160891	64.711	FK(1)SFFSDPR	0.91139	2	1	.........FK..........	chloroplast
A9RTH7	150	K	Predicted protein	PHYPADRAFT_160891	101.28	K(1)FANLPLR	-0.25653	2	1	..........K.A........	chloroplast
A9RTH7	207	K	Predicted protein	PHYPADRAFT_160891	96.756	YNIGLPSDLCK(1)LK	1.7526	2	1	.......D..K..........	chloroplast
A9RTI6	179	K	Predicted protein	PHYPADRAFT_160897	82.75	SHSYVSK(1)R	-1.2123	2	1	..........K.A........	nuclear
A9RTI7	25	K	Predicted protein	PHYPADRAFT_205434	123.51	SLNPQSQK(1)YVR	-0.032514	2	1		cytosol
A9RTI7	31	K	Predicted protein	PHYPADRAFT_205434	69.92	DTK(1)AMVSTAVDVK	0.83463	2	1	......V...K..........	cytosol
A9RTI7	85	K	Predicted protein	PHYPADRAFT_205434	90.149	KREEPDPK(1)VK	0.090536	3	1		cytosol
A9RTI7	101	K	Predicted protein	PHYPADRAFT_205434	116.71	K(1)FTLPQNSNLDK	0.58792	2	1		cytosol
A9RTM8	36	K	Uncharacterized protein	PHYPADRAFT_160914	98.04	AAELSAAK(1)SR	-0.25065	2	1	........A.K....K.....	cytosol
A9RTM8	62	K	Uncharacterized protein	PHYPADRAFT_160914	56.081	AQQYQEEYEK(0.021)QEK(0.979)ELITLK	0.20013	3	0.979039		cytosol
A9RTM8	68	K	Uncharacterized protein	PHYPADRAFT_160914	124.37	ELITLK(1)R	0.014427	2	1	..........K..A.......	cytosol
A9RTT7	231	K	Uncharacterized protein	PHYPADRAFT_70467	107.09	ALQK(1)SGQNLEGR	-0.14897	2	1	.......A..K..........	vacuolar membrane
A9RTT7	279	K	Uncharacterized protein	PHYPADRAFT_70467	79.311	AGSDK(1)TAYVR	0.35121	2	1	..........K.A........	vacuolar membrane
A9RTT7	288	K	Uncharacterized protein	PHYPADRAFT_70467	124.12	GFDK(1)YQDEDSIR	0.21857	2	1	.........DK..........	vacuolar membrane
A9RTT8	226	K	Glutathione synthetase	PHYPADRAFT_119267	47.657	LYEK(1)YGAK	1.3496	2	1	..........K..A.......	cytosol
A9RTT8	303	K	Glutathione synthetase	PHYPADRAFT_119267	43.03	SPSISYHLVGAK(1)K	-0.13525	3	1	.........AK..........	cytosol
A9RTT8	322	K	Glutathione synthetase	PHYPADRAFT_119267	100.09	FLHDK(1)DAIAK	3.4698	2	1	..........K.A........	cytosol
A9RTT8	327	K	Glutathione synthetase	PHYPADRAFT_119267	116.24	FLHDKDAIAK(1)VR	0.24869	2	0.999983	.........AK..........	cytosol
A9RTT8	437	K	Glutathione synthetase	PHYPADRAFT_119267	77.062	EILNK(1)QAGHLVR	-0.20061	3	1	..........K.A........	cytosol
A9RTU7	411	K	Uncharacterized protein	PHYPADRAFT_119257	58.63	VAFLDLDPK(1)R	-3.8641	2	1	......D...K..........	cytosol
A9RTV8	212	K	Chorismate synthase	PHYPADRAFT_178066	80.438	VAAGAVAK(1)K	0.27551	2	1	.........AK..........	chloroplast
A9RTV8	293	K	Chorismate synthase	PHYPADRAFT_178066	59.339	NVPK(1)GLGSPVFDKLEAELAK	2.1112	3	0.999921	..........KG.........	chloroplast
A9RTV8	302	K	Chorismate synthase	PHYPADRAFT_178066	61.962	GLGSPVFDK(1)LEAELAK	-1.7225	2	1	..........K..A.......	chloroplast
A9RTW1	783	K	Uncharacterized protein	PHYPADRAFT_205535	80.755	FLK(1)EDGASR	-1.4017	2	1	..........K...A......	cytosol
A9RTX0	29	K	Uncharacterized protein (Fragment)	PHYPADRAFT_70504	62.466	EREIEDLFYK(1)YGR	-2.0282	3	1	......D...K..........	cytosol
A9RTX3	8	K	Nascent polypeptide-associated complex subunit beta	PHYPADRAFT_205551	114.89	LMK(1)MASAVR	-0.37167	2	1		chloroplast
A9RTX3	30	K	Nascent polypeptide-associated complex subunit beta	PHYPADRAFT_205551	80.69	AVHK(1)TTTTDDKR	0.097771	3	1	.......A..K..........	chloroplast
A9RTX3	44	K	Nascent polypeptide-associated complex subunit beta	PHYPADRAFT_205551	117.16	LQSTLK(1)R	1.0152	2	1	..........K...V......	chloroplast
A9RTX3	115	K	Nascent polypeptide-associated complex subunit beta	PHYPADRAFT_205551	87.435	MNLAQLK(1)K	2.4398	2	1	..........K..A.......	chloroplast
A9RTX3	123	K	Nascent polypeptide-associated complex subunit beta	PHYPADRAFT_205551	123.69	LAEQYQK(1)K	0.62249	2	1		chloroplast
A9RTZ3	137	K	Uncharacterized protein	PHYPADRAFT_119347	128.06	LTLIGGTDPASFPIQK(1)K	-1.0185	2	1		cytosol
A9RU07	434	K	Uncharacterized protein	PHYPADRAFT_70546	40.187	TGK(1)TPAEHILELYHGK	0.73442	4	1	..........K..A.......	cytosol
A9RU25	211	K	Uncharacterized protein	PHYPADRAFT_178131	64.567	AAFGK(1)VWK	1.1478	2	1	.K.....A..K..........	chloroplast
A9RU25	249	K	Uncharacterized protein	PHYPADRAFT_178131	72.681	LPK(0.003)PK(0.997)GQTVGSFK	0.45297	3	0.997481	..........K...V......	chloroplast
A9RU25	257	K	Uncharacterized protein	PHYPADRAFT_178131	103.55	GQTVGSFK(1)K	-0.231	2	1	......V...K..........	chloroplast
A9RU25	362	K	Uncharacterized protein	PHYPADRAFT_178131	80.905	LTDGK(1)LFGFGQLHPR	1.8165	3	1	.........GK..........	chloroplast
A9RU26	47	K	Uncharacterized protein	PHYPADRAFT_205598	42.317	K(0.181)FAQK(0.819)TMGTSDVR	-0.37985	3	0.818915		cytosol
A9RU32	16	K	Chlorophyll a-b binding protein, chloroplastic	PHYPADRAFT_119427	82.75	K(1)SWIPAVK	0.33897	2	1	......A...K..........	chloroplast
A9RU32	57	K	Chlorophyll a-b binding protein, chloroplastic	PHYPADRAFT_119427	120.15	DPAALK(1)WYR	-1.0535	2	1	.......A..K..........	chloroplast
A9RU32	159	K	Chlorophyll a-b binding protein, chloroplastic	PHYPADRAFT_119427	52.678	TAENFNNSTGLQGYPGGK(1)FFDPLALAGSVQGGQYVPDFSK	-1.8795	3	1	.........GK..........	chloroplast
A9RU32	191	K	Chlorophyll a-b binding protein, chloroplastic	PHYPADRAFT_119427	190.02	LQLAEIK(1)HAR	-0.53917	3	1	..........K.A........	chloroplast
A9RU37	125	K	Uncharacterized protein	PHYPADRAFT_205609	49.448	SVLDK(1)NLGPLVK	1.8489	2	1	.......V..K..........	chloroplast
A9RU37	132	K	Uncharacterized protein	PHYPADRAFT_205609	73.881	NLGPLVK(1)TIMTR	0.96266	2	1	.........VK..........	chloroplast
A9RU37	260	K	Uncharacterized protein	PHYPADRAFT_205609	107.9	FSYDGLK(1)R	0.14756	2	1	.......D..K..........	chloroplast
A9RU37	306	K	Uncharacterized protein	PHYPADRAFT_205609	49.765	VK(0.002)PEEMVGVAGK(0.998)LADAESMLALK	1.8911	3	0.998349	..........K.A........	chloroplast
A9RU37	575	K	Uncharacterized protein	PHYPADRAFT_205609	97.068	DDWK(1)IIR	0.22476	2	1	.......D..K...A......	chloroplast
A9RU37	665	K	Uncharacterized protein	PHYPADRAFT_205609	149.49	TMAQCTATLAK(1)R	0.12391	2	1		chloroplast
A9RU62	10	K	Uncharacterized protein	PHYPADRAFT_56140	45.357	AIPK(1)ELSAGSGR	0.42671	2	1		nuclear
A9RU65	567	K	Uncharacterized protein	PHYPADRAFT_205622	64.064	TALLEEGK(0.854)K(0.146)R	-1.453	3	0.853684	.........GK..........	cytosol
A9RU69	221	K	Uncharacterized protein (Fragment)	PHYPADRAFT_119475	67.93	K(1)EALNIEAFR	0.21535	2	1	..........K.A........	cytosol
A9RU71	355	K	Sucrose synthase	PHYPADRAFT_119166	99.305	IEK(1)VTGSR	0.28073	2	1		chloroplast
A9RU71	616	K	Sucrose synthase	PHYPADRAFT_119166	85.087	ELTNLVIVGGEINPAK(1)SK	1.4206	2	1	.........AK..........	chloroplast
A9RU71	628	K	Sucrose synthase	PHYPADRAFT_119166	42.161	EIAK(1)MHDFIK	-0.32933	3	1	.........AK..........	chloroplast
A9RU75	48	K	Uncharacterized protein	PHYPADRAFT_56143	117.03	YNCHLMEK(1)IEK	-0.34896	2	1		chloroplast
A9RU75	51	K	Uncharacterized protein	PHYPADRAFT_56143	134.66	IEK(1)ENLLHR	0.50083	2	1		chloroplast
A9RU75	74	K	Uncharacterized protein	PHYPADRAFT_56143	172.15	HELLLQK(1)R	-0.39434	2	1	..........K..A.......	chloroplast
A9RU75	142	K	Uncharacterized protein	PHYPADRAFT_56143	140.49	IHYK(1)AASDGK	-0.64493	3	1	..........K.A........	chloroplast
A9RU75	185	K	Uncharacterized protein	PHYPADRAFT_56143	101.54	EQLK(1)ELVR	0.1753	2	1	..........K..V.......	chloroplast
A9RU75	190	K	Uncharacterized protein	PHYPADRAFT_56143	174.52	K(1)ADAGEDGVNLSPWFR	-1.8669	2	1	..........K..A.......	chloroplast
A9RUB3	96	K	Predicted protein	PHYPADRAFT_178203	182.95	KLDHLK(1)R	0.6289	2	1	.......D..K..........	chloroplast
A9RUB3	121	K	Predicted protein	PHYPADRAFT_178203	81.525	LHFVK(1)FETSK	0.95633	3	1	.........VK..........	chloroplast
A9RUB3	206	K	Predicted protein	PHYPADRAFT_178203	83.37	AIRDEAFTHLEGEK(1)K	1.004	3	1	..........K..V.......	chloroplast
A9RUB3	566	K	Predicted protein	PHYPADRAFT_178203	78.324	AFK(1)AHLAR	-1.8148	2	1	..........KA.........	chloroplast
A9RUB3	848	K	Predicted protein	PHYPADRAFT_178203	40.941	FK(0.999)CDVLK(0.998)LAMVK(0.002)NQR	-3.3631	3	0.999357	.......A..K..........	chloroplast
A9RUB3	853	K	Predicted protein	PHYPADRAFT_178203	40.941	FK(0.999)CDVLK(0.998)LAMVK(0.002)NQR	-3.3631	3	0.99836	..........K.A........	chloroplast
A9RUB3	858	K	Predicted protein	PHYPADRAFT_178203	53.891	LAMVK(1)NQR	1.0043	2	1	.......A..K..........	chloroplast
A9RUB6	52	K	Predicted protein	PHYPADRAFT_178205	70.986	LVHDDK(1)GTTISNDGATIMK	0.098541	3	1	......V...K..........	cytosol
A9RUB6	107	K	Predicted protein	PHYPADRAFT_178205	66.826	EAK(1)PFVEDGVHPQLIIR	1.9918	3	1	.........AK..........	cytosol
A9RUB6	132	K	Predicted protein	PHYPADRAFT_178205	61.78	TAAELVVK(1)K	-0.22065	2	1	.........VK..........	cytosol
A9RUB6	155	K	Predicted protein	PHYPADRAFT_178205	96.673	SLLEK(1)CAATTLSSK	0.93332	2	1	.....K...EK..........	cytosol
A9RUB6	170	K	Predicted protein	PHYPADRAFT_178205	51.286	LVGGEK(1)DFFAK	-0.19221	2	1	......V...K..........	cytosol
A9RUC1	74	K	Predicted protein	PHYPADRAFT_178211	103.26	GDKEVNFFK(1)R	2.2141	2	1	......V...K..........	cytosol
A9RUE0	56	K	Predicted protein (Fragment)	PHYPADRAFT_27445	48.527	LMLHLFGDLK(1)NDSTR	-0.23438	3	1		cytosol
A9RUE0	142	K	Predicted protein (Fragment)	PHYPADRAFT_27445	81.016	SIGYDNFVECGFVVK(1)GLTEK	2.5134	2	1	.........VK..........	cytosol
A9RUE0	147	K	Predicted protein (Fragment)	PHYPADRAFT_27445	61.561	GLTEK(1)FK	0.43871	2	1	.....K...EK..........	cytosol
A9RUG3	84	K	Predicted protein	PHYPADRAFT_119599	79.809	NK(1)IPEVR	-0.50037	2	1	..........K...V......	mitochondria
A9RUJ0	191	K	Predicted protein	PHYPADRAFT_161063	70.056	SGK(1)IFDILR	0.12772	2	1	.........GK..........	extracellular
A9RUJ0	224	K	Predicted protein	PHYPADRAFT_161063	88.181	LK(1)SSGLEK	-0.47185	2	1		extracellular
A9RUJ0	271	K	Predicted protein	PHYPADRAFT_161063	61.444	VGFK(1)GDGGHAGALLMR	-0.57483	3	1	..........KG.........	extracellular
A9RUJ0	348	K	Predicted protein	PHYPADRAFT_161063	77.533	RDK(1)VVEGIR	-0.22283	2	1	......A...K..........	extracellular
A9RUJ0	362	K	Predicted protein	PHYPADRAFT_161063	74.464	ASAEAIAK(1)K	0.7105	2	1	.........AK..........	extracellular
A9RUJ1	301	K	Predicted protein	PHYPADRAFT_178260	81.547	YILYK(1)DTAR	0.0018114	2	1	..........K..A.......	chloroplast
[truncated: 9,977 more rows]
