# Supplementary material for: Proteome-wide identification of lysine 2-hydroxyisobutyrylation reveals conserved and novel histone modifications in Physcomitrella patens
Source: Sci Rep. 2017 Nov 14;7:15553. doi: 10.1038/s41598-017-15854-z (PMC5686104; doi:10.1038/s41598-017-15854-z)
Supplement: Supplementary file 5 — Table S4 [file 41598_2017_15854_MOESM5_ESM.xls]

## Sheet: ident
GO Terms Level 1	GO Terms Description	GO Terms Level	GO Terms ID	Mapping	Background	All Mapping	All Background	Fold Enrichment	Fisher' exact test P value	-log10(p value)	Related Protein
Molecular Function	oxidoreductase activity, acting on CH-OH group of donors	4	GO:0016614	74	150	2046	12108	2.92	1e-100	100	A9TA54 A9SKI1 A9TJH9 A9TI55 A9TQQ1 A9TIY1 A9S4X3 A9RK15 A9RIX2 A9TV50 A9TJK1 A9RJ32 A9SM27 A9SQZ2 A9RZZ9 A9RBI7 A9RIS6 A9SFE9 A9SHF4 A9SRU2 A9TI25 A9RHR4 A9SXW5 A9TE71 A9SGA5 A9RZW6 A9TVD5 A9S495 A9TGX1 A9SWZ7 A9SN18 A9RFK0 A9TFZ3 A9SNV3 A9SWY7 A9U1X9 A9T955 A9RFT7 A9SKA3 A9S547 A9TAK5 A9RWX6 A9SWH5 A9S5J4 A9SA38 A9SGC4 A9U188 A9THQ4 A9SLS5 A9SFE8 A9SIP7 A9RSL3 A9U2X9 A9S0Q4 A9TQ72 A9TBX2 A9TBJ2 …
	structural molecule activity	2	GO:0005198	172	509	2046	12108	2	1e-100	100	A9T4Q4 A9RQG7 A9SYG8 A9RMS0 A9S389 A9SXV4 A9RZ45 P60407 A9SJ99 Q6YXJ9 A9SAF3 A9TXW9 A9SUH7 Q8H932 A9TUZ9 A9SJ72 A9T1N9 A9RCK9 A9T4V2 A9TES7 A9TXX1 A9SNA3 A9RD43 A9RHY5 A9S035 A9RC86 A9SLV9 A9S3J1 A9SVY6 A9S4A4 A9RHR8 A9SJ11 A9RL96 A9TGH1 A9U0N3 A9RKW1 A9RT00 A9SB19 A9S0M0 A9RIQ1 A9ST20 A9T5F4 A9RKC7 A9T469 A9S5P2 A9TFR5 A9TGU7 A9SK72 A9RHY0 A9RXD9 Q6YXM5 A9RN42 A9SPG7 A9T571 A9REA3 A9RYK2 A9RVD4 …
	cofactor binding	3	GO:0048037	150	379	2046	12108	2.34	1e-100	100	A9SK06 A9RBD6 A9T9B5 A9SEW4 A9RYP3 A9SBL0 A9RQ31 A9TM50 A9TV50 A9RIX2 A9TV75 A9SH94 A9TJK1 Q2I827 A9RZ64 A9RXP9 Q2I828 A9SNN0 A9RIS6 A9T1Q4 A9TX48 P34923 A9RFL2 A9RJ44 A9SXY4 A9SXW5 A9TEP5 A9RZ70 A9SQ21 A9SC63 A9S7G9 A9SM67 A9SN18 A9TCZ3 A9U1X9 A9S819 A9RFT7 A9S547 A9T735 A9TW32 A9SWH5 A9SPM8 A9SA38 A9TWX4 A9S5J4 A9U188 A9STA0 A9TU35 A9RYJ8 A9SNH9 A9TAP8 A9SFE8 A9TVJ7 A9TQ72 A9TQS1 A9RJM8 Q6YXP7 …
	coenzyme binding	4	GO:0050662	115	291	2046	12108	2.34	1e-100	100	Q20FB7 A9SK06 A9TA54 A9SKI1 A9RBD6 A9T9B5 A9TIY1 A9SEW4 A9RYP3 A9RDK9 A9TM50 A9TV50 A9RIX2 A9TV75 A9SH94 A9TJK1 A9RJ32 A9SM27 Q2I827 A9SQZ2 A9RBI7 Q2I828 A9SNN0 A9RJN3 A9RIS6 A9RY25 A9SFE9 A9TUL6 P34923 A9RFL2 A9SRU2 A9RJ44 A9T9L2 A9SXY4 A9RHR4 A9TIB8 A9SXW5 A9RWP4 A9RZW6 A9TVD5 A9U1T8 A9RZ70 A9SQ21 A9SM67 A9U686 A9SN18 A9RFK0 A9TFZ3 A9TJ89 A9SP49 A9TSW4 A9TCZ3 A9SNV3 A9SWY7 A9U1X9 A9S819 A9SKB0 …
	ligase activity	3	GO:0016874	77	157	2046	12108	2.9	1e-100	100	A9S8S1 A9S752 A9S7K1 A9TI29 A9TSY1 A9RXC1 A9TWD3 A9S1W6 A9RV73 A9RKG5 A9SFQ4 A9RP53 Q00761 A9RTT8 A9T5K9 A9T358 A9TX45 A9SG46 A9REV4 Q3LHI5 A9SCS9 A9RFZ3 A9REZ6 A9S048 A9RU07 A9RSP9 A9SEL3 A9S4F1 A9T1V3 A9TZH0 A9SJ82 A9SRC9 A9T4K7 A9RRU6 A9U136 A9U0U2 A9RNK1 A9SYW3 A9RG15 A9U083 A9TWD9 A9TG75 A9S0A2 A9RTZ3 A9TQ78 A9THW1 A9U3R0 A9S2J6 A9SRN4 A9T411 A9S8X8 A9S0R9 A9TS89 A9SCV9 A9T6Y5 A9TB11 A9RGM9 …
	oxidoreductase activity, acting on the CH-OH group of donors, NAD or NADP as acceptor	5	GO:0016616	63	107	2046	12108	3.48	6.78014e-22	21.17	A9SKA3 A9TAK5 A9RWX6 A9TA54 A9SKI1 A9TJH9 A9TI55 A9TQQ1 A9SA38 A9TIY1 A9S5J4 A9SGC4 A9U188 A9S4X3 A9THQ4 A9RIX2 A9TV50 A9TJK1 A9RJ32 A9SFE8 A9SLS5 A9SQZ2 A9RSL3 A9SIP7 A9RZZ9 A9RBI7 A9S0Q4 A9U2X9 A9RIS6 A9TQ72 A9SFE9 A9TBX2 A9SHF4 A9TBJ2 A9SRU2 A9TI25 A9SKH8 A9RHR4 A9SA83 A9SXW5 A9TE71 A9SGA5 A9SXK7 A9SM69 A9SZH7 A9RZW6 A9SCV7 A9TVD5 A9S495 A9SYA8 A9TPY0 A9TGX1 A9RCF4 A9TN21 A9SWZ7 A9RBL0 A9SCG3 …
	aminoacyl-tRNA ligase activity	6	GO:0004812	36	54	2046	12108	3.95	4.66787e-15	14.33	A9S8S1 A9SJ82 A9SRC9 A9T4K7 A9U0U2 A9RRU6 A9SYW3 A9TI29 A9TSY1 A9RG15 A9S0A2 A9RTZ3 A9TQ78 A9RKG5 A9S2J6 A9RP53 A9SRN4 A9T5K9 A9S8X8 A9SG46 A9TS89 A9TB11 A9RQM2 A9U0D5 A9RZT5 A9REV4 A9SZV3 A9SCS9 A9RFZ3 A9RBJ1 A9TXE7 A9TH40 A9S3X4 A9RSP9 A9S048 A9SEL3
	ligase activity, forming aminoacyl-tRNA and related compounds	5	GO:0016876	36	54	2046	12108	3.95	4.66787e-15	14.33	A9S8S1 A9SJ82 A9SRC9 A9T4K7 A9U0U2 A9RRU6 A9SYW3 A9TI29 A9TSY1 A9RG15 A9S0A2 A9RTZ3 A9TQ78 A9RKG5 A9S2J6 A9RP53 A9SRN4 A9T5K9 A9S8X8 A9SG46 A9TS89 A9TB11 A9RQM2 A9U0D5 A9RZT5 A9REV4 A9SZV3 A9SCS9 A9RFZ3 A9RBJ1 A9TXE7 A9TH40 A9S3X4 A9RSP9 A9S048 A9SEL3
Cellular Component	ribosome	8	GO:0005840	153	454	698	3540	1.71	1e-100	100	A9T4Q4 A9RQG7 A9SYG8 A9RMS0 A9S389 A9SXV4 A9RZ45 P60407 A9SJ99 Q6YXJ9 A9SAF3 A9TXW9 A9SUH7 A9TUZ9 A9SJ72 A9T1N9 A9RCK9 A9T4V2 A9TES7 A9TXX1 A9SNA3 A9RD43 A9RHY5 A9S035 A9RC86 A9SLV9 A9S3J1 A9SVY6 A9S4A4 A9RHR8 A9SJ11 A9TGH1 A9U0N3 A9RKW1 A9RT00 A9SB19 A9S0M0 A9ST20 A9RKC7 A9T469 A9S5P2 A9TFR5 A9TGU7 A9RHY0 A9RXD9 Q6YXM5 A9RN42 A9SPG7 A9T571 A9REA3 A9RYK2 A9RVD4 A9S177 A9TRK1 A9TKW0 A9RI50 A9S3W8 …
	ribonucleoprotein complex	6	GO:0030529	171	510	698	3540	1.7	1e-100	100	A9T4Q4 A9RQG7 A9SYG8 A9RXR1 A9RMS0 A9TF96 A9S389 A9SXV4 A9RZ45 P60407 A9SJ99 Q6YXJ9 A9SAF3 A9TXW9 A9TDW0 A9SUH7 A9TUZ9 A9SJ72 A9T1N9 A9RCK9 A9T4V2 A9TES7 A9TXX1 A9SNA3 A9RD43 A9RHY5 A9S035 A9RC86 A9SLV9 A9S3J1 A9SVY6 A9S4A4 A9SL50 A9RHR8 A9T135 A9SJ11 A9TGH1 A9U0N3 A9RKW1 A9RT00 A9SB19 A9S0M0 A9ST20 A9RKC7 A9T469 A9S5P2 A9THX6 A9TFR5 A9TGU7 A9RHY0 A9RXD9 Q6YXM5 A9RN42 A9TNC7 A9SPG7 A9T571 A9REA3 …
	cytoplasmic part	7	GO:0044444	275	883	698	3540	1.58	1e-100	100	A9T4Q4 A9RQG7 A9SCB3 A9SYG8 A9U0K0 A9SCN6 A9RK15 A9RZ45 Q6YXJ9 A9SAF3 A9T4V2 A9TES7 A9SNA3 A9RX88 A9RD43 A9RC86 A9TXD8 A9SVY6 A9RML7 A9RZ70 A9TYU0 A9TNF2 A9S4A4 A9TPL0 A9SJ11 A9TGH1 A9RKW1 A9RT00 A9S3H1 A9SB19 A9S0M0 A9RIQ1 A9TII2 Q6RJP1 A9S6P9 A9ST20 Q8GS38 A9RFD8 A9TT42 A9THX6 A9T350 A9TFR5 A9TGU7 A9THW1 A9SK72 A9T423 A9RXT4 Q6YXM5 A9RN42 A9TXE6 A9REA3 A9RYK2 A9TKC4 A9TMY2 A9S177 A9TRK1 A9S013 …
	cytoplasm	6	GO:0005737	380	1151	698	3540	1.67	6.21356e-41	40.21	A9T4Q4 A9S8S1 A9RQG7 A9SCB3 A9SYG8 A9TI55 A9RKJ5 A9SA04 A9SSR9 A9U0K0 A9SCN6 A9TM50 A9RK15 A9RIX2 A9RZ45 Q6YXJ9 A9SAF3 A9TQB7 A9T4V2 A9S286 A9TES7 A9SNA3 A9SWS9 A9RX88 A9RD43 A9RC86 A9TXD8 A9SJB4 A9SVY6 A9RML7 A9RZ70 A9TYU0 A9TNF2 A9S4A4 A9TPL0 A9SJ11 A9TGH1 A9RKW1 A9RT00 A9S3H1 A9SB19 A9S0M0 A9RIQ1 A9TII2 Q6RJP1 A9S6P9 A9ST20 Q8GS38 A9RFD8 A9TFB1 A9SRC9 A9TT42 A9T4K7 A9THX6 A9TDW1 A9S2M5 A9T350 …
	macromolecular complex	2	GO:0032991	371	1242	698	3540	1.51	8.66838e-28	27.06	A9T4Q4 A9RQG7 A9SYG8 A9TFP4 A9SCK2 A9TLU6 A9RXR1 A9RK15 A9TF96 A9RZ45 A9REG3 Q6YXJ9 A9SAF3 A9STN0 Q8H932 A9U333 A9T4V2 A9TES7 A9TL67 A9SNA3 A9TE55 A9RDB3 A9RX88 A9RD43 A9RC86 A9TXD8 A9SVY6 A9S826 A9TNF2 A9TCU9 A9S4A4 A9SL50 A9RDR6 A9TPL0 A9SJ11 A9TGH1 Q6YXK3 A9RKW1 A9RT00 A9SB19 A9S9G2 A9S0M0 A9RIQ1 A9RX26 A9S6P9 A9ST20 A9RFD8 A9TT42 A9U0C7 Q1XGA4 A9T0H6 A9THX6 A9REG6 A9TFR5 A9SX53 A9TGU7 A9RLG5 …
	thylakoid membrane	9	GO:0042651	29	33	698	3540	4.46	9.55555e-16	15.02	A9TSK0 A9T876 A9TT51 A9TE55 A9S7M9 Q6YXR5 A9SA96 A9RUW2 A9TGW8 A9RBG5 A9SY12 Q6YXL3 A9RIB5 A9RK31 A9RVK3 A9RLG5 A9S7Q2 A9S1E8 A9SKP1 A9SG93 A9U1K9 A9S9W5 A9RS28 A9S7M8 A9T9V8 Q6YXQ2 A9RY19 A9S1D9 A9SBL7
	oxidoreductase complex	5	GO:1990204	36	48	698	3540	3.8	1.35985e-15	14.87	A9S7M9 A9T2C3 A9RUW2 A9TGW8 A9SH18 A9RVX0 A9RBG5 A9RK15 A9RLG5 A9S1E8 A9SKP1 A9TET2 A9S9W5 A9S7M8 A9RK67 A9S1D9 A9TE55 A9TT51 A9T876 A9TSK0 Q1XGA6 A9SA96 A9SST6 A9SY12 A9RIB5 A9TNF2 A9RVK3 A9RK31 A9S7Q2 A9SG93 A9SIX7 A9U1K9 A9RS28 A9T9V8 A9SNV3 A9SBL7
	photosystem II oxygen evolving complex	11	GO:0009654	25	28	698	3540	4.53	7.58695e-14	13.12	A9TSK0 A9T876 A9TT51 A9TE55 A9S7M9 A9SA96 A9RUW2 A9TGW8 A9RBG5 A9SY12 A9RIB5 A9RK31 A9RVK3 A9S7Q2 A9S1E8 A9RLG5 A9SG93 A9SKP1 A9U1K9 A9S9W5 A9RS28 A9S7M8 A9T9V8 A9S1D9 A9SBL7
Biological Process	oxoacid metabolic process	6	GO:0043436	249	563	1701	8301	2.16	1e-100	100	A9S8S1 A9TW25 A9S5D8 A9RDX2 A9SDV9 A9SAK1 A9S1G3 A9T2C3 A9TN65 A9RI65 A9SSN2 A9TI55 A9TQQ1 A9SH18 A9RQ31 A9TM50 A9SR13 A9TV50 A9SYA9 A9RIX2 A9RQV9 A9TJK1 A9RZ64 A9RXS0 A9S1W6 A9RKG5 A9TV72 A9RXP9 A9RP53 A9RIS6 A9S6K4 A9SQI1 A9S286 A9TZU6 A9U3Q9 A9SG46 A9RZK9 A9TE71 A9RB04 A9T5Q1 A9SSM2 A9REV4 A9RZ70 A9TTT0 A9TNF2 A9TGX1 A9SM67 A9SIX7 A9SGY8 A9TC15 A9TUP9 A9RS79 A9RK35 A9TE45 A9SL78 A9S048 A9TG05 …
	organonitrogen compound biosynthetic process	5	GO:1901566	164	413	1701	8301	1.94	1e-100	100	A9RDX2 Q6YXR2 A9TQE5 A9TQQ1 A9SWZ6 A9U0K0 A9TM50 A9RIX2 A9RQV9 A9SXY2 A9RZ64 A9RXS0 Q1XGD1 A9S1W6 A9RV73 A9RIS6 A9RTT8 A9T3F1 A9U3Q9 A9TQS5 A9RZ89 A9TGX1 A9S7G9 A9TYI0 A9SM67 A9SGY8 Q6YXK3 A9T5A4 A9S917 A9TE45 A9RU07 A9RE68 A9TE53 A9SKU8 A9RDW8 A9T1V3 A9STZ1 A9U0A5 A9S7C9 A9RUB3 A9SPM8 A9T0D9 Q1XGA4 Q6YXK2 A9S2M5 A9RTV8 A9RKV9 A9TVJ7 A9U3R0 A9SGC7 A9TQ76 A9REQ5 A9TNW2 A9TQ72 A9T1D9 A9T278 A9RSH8 …
	small molecule metabolic process	4	GO:0044281	364	891	1701	8301	1.99	1e-100	100	A9S8S1 A9TW25 A9S5D8 A9SAK1 A9S1G3 A9TN65 Q6YXQ6 A9TI55 A9TQQ1 A9TM50 A9SR13 A9TV50 A9RIX2 A9SXY2 A9S1W6 A9RKG5 A9ST39 A9RDV0 A9S286 A9TZU6 A9U3Q9 A9SG46 A9RCK8 A9RZK9 A9T5Q1 A9RL35 A9RZ70 A9TNF2 A9TYI0 A9SM67 Q6YXK3 A9T5A4 A9TC15 A9TUP9 A9RS79 A9S917 A9TE45 A9SL78 A9SFT1 A9TPC4 A9RUB3 A9SRC9 A9T0D9 Q1XGA4 A9TNZ8 A9T4K7 A9U3R4 A9SVF8 A9S2M5 A9RTV8 A9TVJ7 A9THW1 A9U3R0 A9SGC7 A9S0R4 A9U2X9 A9SLA6 …
	alpha-amino acid metabolic process	9	GO:1901605	81	177	1701	8301	2.23	1e-100	100	A9TNG9 A9RDX2 A9SKI1 A9RSX4 A9RQ31 A9TM50 A9RIX2 A9RQV9 A9RXC1 A9RZ64 A9TWD3 A9RXS0 A9S1W6 A9RXP9 A9S280 A9RIS6 A9RVT5 A9RWS2 A9U3Q9 A9T9L2 A9TX45 A9T9B8 A9RKC6 A9T5Q1 A9RE17 A9RZW6 A9RJP2 A9TEA0 A9TNF2 A9TXJ4 A9TJZ6 A9SM67 A9T6I7 A9SGY8 A9T9M8 A9RK35 A9TE45 A9SH82 A9SKA3 A9RDW8 A9U0R2 A9T1V3 A9TAK5 A9T735 A9STZ1 A9U0A5 A9SDK9 A9T0D9 A9SPM8 A9TNZ8 A9U136 A0JC02 A9S2M5 A9THQ4 A9TG75 A9U3R0 A9SGC7 …
	organonitrogen compound metabolic process	4	GO:1901564	275	715	1701	8301	1.88	1e-100	100	A9S8S1 Q6YXQ6 A9TQQ1 A9U0K0 A9TM50 A9RIX2 A9SXY2 A9S1W6 A9RKG5 A9T3F1 A9RDV0 A9S286 A9U3Q9 A9SG46 A9TQS5 A9RCK8 A9T5Q1 A9RZ89 A9RL35 A9TNF2 A9T3A8 A9TYI0 A9SM67 Q6YXK3 A9T5A4 A9RS79 A9S917 A9TE45 A9RU07 A9SFT1 A9TPC4 A9RUB3 A9SRC9 A9T0D9 Q1XGA4 A9TNZ8 A9T4K7 A9STA0 A9S2M5 A9RTV8 A9TVJ7 A9U3R0 A9SGC7 A9U2X9 A9T1D9 A9SQV7 A9RU25 A9RY84 A9S4L0 A9TJH4 A9TX31 A9U0D5 A9T6Y6 A9TYH2 A9SVA5 A9U3U7 A9SZC8 …
	translation	7	GO:0006412	223	575	1701	8301	1.89	1e-100	100	A9T4Q4 A9S8S1 A9RQG7 A9SYG8 A9SA04 A9TPF7 A9RMS0 A9S389 A9SAG5 A9SXV4 A9RZ45 P60407 A9SJ99 Q6YXJ9 A9RKG5 A9SAF3 A9S9K8 A9RP53 A9TXW9 A9SUH7 A9TUZ9 A9SJ72 A9T1N9 A9RCK9 A9T4V2 A9RWY6 A9TES7 A9TXX1 A9SNA3 A9SG46 A9SWS9 A9RD43 A9RHY5 A9S035 A9RC86 A9SLV9 A9S3J1 A9TTA1 A9SJB4 A9SVY6 A9S9Z9 A9REV4 A9S4A4 A9RE84 A9RHR8 A9SJ11 A9TGH1 A9U0N3 A9RKW1 A9RT00 A9SB19 A9S048 A9S0M0 A9SWR2 A9ST20 A9RKC7 A9T469 …
	organic acid metabolic process	5	GO:0006082	250	565	1701	8301	2.16	1e-100	100	A9S8S1 A9TW25 A9S5D8 A9RDX2 A9SDV9 A9SAK1 A9S1G3 A9T2C3 A9TN65 A9RI65 A9SSN2 A9TI55 A9TQQ1 A9SH18 A9RQ31 A9TM50 A9SR13 A9TV50 A9SYA9 A9RIX2 A9RQV9 A9TJK1 A9RZ64 A9RXS0 A9S1W6 A9RKG5 A9TV72 A9RXP9 A9RP53 A9RIS6 A9S6K4 A9SQI1 A9S286 A9TZU6 A9U3Q9 A9SG46 A9RZK9 A9TE71 A9RB04 A9T5Q1 A9SSM2 A9REV4 A9RZ70 A9TTT0 A9TNF2 A9TGX1 A9SM67 A9SIX7 A9SGY8 A9TC15 A9TUP9 A9RS79 A9RK35 A9TE45 A9SL78 A9S048 A9TG05 …
	protein folding	7	GO:0006457	88	162	1701	8301	2.65	4.21819e-21	20.37	A9T4I1 A9RSC6 A9SCB3 A9RFC9 A9RKJ5 A9SSR9 A9T431 A9TRS0 A9SIJ8 A9T157 A9T6M4 A9T251 A9TES8 A9TRM9 A9TNZ2 A9TMP2 A9TXU5 A9TYY1 A9TQB7 A9TGA1 A9TGF6 A9SP23 A9RQ25 A9ST99 A9T807 A9TW89 A9SZE5 A9U309 A9T1C2 A9TAI5 A9TW48 A9T8F3 A9TC24 A9SIS2 A9ST56 A9SIP0 A9SZY4 A9SVT7 A9TRS5 A9S8Q9 A9RXH3 A9TSP4 A9T4B5 A9TFL9 A9TTY8 A9RSW2 A9SY74 A9SSY0 A9TK90 A9RJ48 A9S0G1 A9RLL2 A9TU93 A9TJ27 A9T350 A9T259 A9SL63 …
	photosynthesis	4	GO:0015979	62	114	1701	8301	2.65	4.6001e-15	14.34	A9S7M9 A9SRC8 A9SPD7 A9T683 Q6YXN8 Q6YXR5 Q8MFA2 A9SPH7 A9SX82 A9RUW2 A9TGW8 A9TVA9 A9RBG5 A9RF33 A9SPT5 Q6YXL3 Q6YXN7 A9SL09 A9RLG5 A9S1E8 A9SQ16 A9REG3 A9SKP1 A9S9W5 A9TU20 A9S7M8 Q6YXN5 Q6YXQ2 A9RY19 Q6YXN9 Q6YXK4 A9S1D9 A9SHP6 A9TSK0 A9T876 Q8MFA3 A9TE55 A9TT51 A9TWD4 A9SA96 A9RLG4 A9S7M7 A9RF65 A9S7J9 A9SY12 Q6YXM8 A9U1T8 A9RIB5 Q6YXN1 A9TCU9 A9RVK3 A9RK31 A9SXF8 A9S7Q2 A9SG93 A9RBZ9 A9U1K9 …
	cell redox homeostasis	6	GO:0045454	58	109	1701	8301	2.6	1.36166e-13	12.87	Q8LSK3 A9TTU1 A9SR27 A9SEV6 A9S689 A9RFC2 A9S298 A9TC27 A9U4Y2 A9RBF7 A9TWX4 A9TBY1 A9S0X9 A9TKI1 A9SVS0 A9TTI8 A9STA0 A9THT9 A9SNH9 A9U1M5 A9S6X8 A9SNP1 Q8L5D4 A9SCL1 A9SGQ1 A9SMK5 Q2I827 A9SVV9 A9TNJ0 A9RWK3 A9ST39 A9RZ34 A9RJN3 A9RY25 A9SGV8 A9TU36 A9U311 A9RGR3 Q8LSK4 Q2I826 A9RW02 A9RJ06 A9RR41 A9TQ07 A9SXM8 A9TTU3 A9SJH2 A9TUM8 A9SHG5 A9TNP6 A9S1V6 A9RQ57 A9RB37 A9RVC0 A9SUW3 A9RV67 A9TNA1 …
	cellular amino acid metabolic process	8	GO:0006520	144	300	1701	8301	2.34	2.5413e-13	12.59	A9S8S1 A9RDX2 A9TQQ1 A9RQ31 A9TM50 A9RIX2 A9RQV9 A9RZ64 A9RXS0 A9S1W6 A9RKG5 A9RXP9 A9RP53 A9RIS6 A9S286 A9U3Q9 A9SG46 A9T5Q1 A9REV4 A9TNF2 A9TGX1 A9SM67 A9SGY8 A9RS79 A9RK35 A9TE45 A9S048 A9RDW8 A9T1V3 A9T735 A9STZ1 A9SFT1 A9U0A5 A9TPC4 A9SRC9 A9SPM8 A9T0D9 A9TNZ8 A9T4K7 A9RRU6 A9S2M5 A9RTV8 A9U3R0 A9SGC7 A9TQS1 A9SKH8 A9SLE5 A9U4S7 A9TX47 A9TX31 A9U0D5 A9T6Y6 A9TIY2 A9SVA5 A9RBJ1 A9SZC8 A9RP01 …
	single-organism catabolic process	4	GO:0044712	74	162	1701	8301	2.23	3.63265e-13	12.44	A9SDV9 A9S1G3 A9TZF5 A9SSN2 A9SR13 A9TV72 A9TTX1 A9S3H4 A9SQI1 A9RDV0 A9TZX1 A9RZK9 A9RCK8 A9RB04 A9T3H9 A9S8R3 A9RL35 A9SSM2 A9RZ70 A9TC11 A9TTT0 A9T8G2 A9TNF2 A9T0E5 A9T573 A9SWZ7 A9TUP9 A9RK35 A9T230 A9SL78 A9RAZ6 A9TF97 A9TG05 A9RJ98 A9RK82 A9S9Y1 A9SFT1 A9TPC4 A9SFM8 A9U3R4 A9TNZ8 A9SVF8 A9TW16 A9TR23 A9T5Z0 A9RBK0 A9THV8 A9U2X9 A9SLA6 A9S5N9 A9SGH3 A9S0Q2 A9RZD9 A9S7W2 A9SR64 A9RX76 A9T023 …
	carboxylic acid metabolic process	7	GO:0019752	246	547	1701	8301	2.19	1.39366e-12	11.86	A9S8S1 A9TW25 A9S5D8 A9RDX2 A9SDV9 A9SAK1 A9S1G3 A9T2C3 A9RI65 A9SSN2 A9TI55 A9TQQ1 A9SH18 A9RQ31 A9TM50 A9SR13 A9TV50 A9SYA9 A9RIX2 A9RQV9 A9TJK1 A9RZ64 A9RXS0 A9S1W6 A9RKG5 A9TV72 A9RXP9 A9RP53 A9RIS6 A9S6K4 A9SQI1 A9S286 A9TZU6 A9U3Q9 A9SG46 A9RZK9 A9TE71 A9RB04 A9T5Q1 A9SSM2 A9REV4 A9RZ70 A9TTT0 A9TNF2 A9TGX1 A9SM67 A9SIX7 A9SGY8 A9TC15 A9TUP9 A9RS79 A9RK35 A9TE45 A9SL78 A9S048 A9TG05 A9RJ98 …
	tRNA aminoacylation for protein translation	11	GO:0006418	36	54	1701	8301	3.25	1.74346e-12	11.76	A9S8S1 A9SJ82 A9SRC9 A9T4K7 A9U0U2 A9RRU6 A9SYW3 A9TI29 A9TSY1 A9RG15 A9S0A2 A9RTZ3 A9TQ78 A9RKG5 A9S2J6 A9RP53 A9SRN4 A9T5K9 A9S8X8 A9SG46 A9TS89 A9TB11 A9RQM2 A9U0D5 A9RZT5 A9REV4 A9SZV3 A9SCS9 A9RFZ3 A9RBJ1 A9TXE7 A9TH40 A9S3X4 A9RSP9 A9S048 A9SEL3
