# Supplementary material for: Proteome-wide identification of lysine 2-hydroxyisobutyrylation reveals conserved and novel histone modifications in Physcomitrella patens
Source: Sci Rep. 2017 Nov 14;7:15553. doi: 10.1038/s41598-017-15854-z (PMC5686104; doi:10.1038/s41598-017-15854-z)
Supplement: Supplementary file 6 — Table S5 [file 41598_2017_15854_MOESM6_ESM.xls]

## Sheet: ident
KEGG pathway	Mapping	Background	All Mapping	All Background	Fold enrichment	Fisher' exact test p value	-log10(p value)	Related proteins
ko01120 Microbial metabolism in diverse environments	134	220	771	2434	1.92	2.10933e-20	19.68	A9SX78 Q75WT7 A9SDV9 A9SK06 A9S1G3 A9SZ95 A9TI55 A9T3P5 A9TWS3 A9RQ31 A9TJK1 A9S3S9 A9TV72 A9RNQ2 A9TKS3 A9RIS6 A9SQI1 A9TX48 P34923 A9TZU6 A9SXY4 A9RCK8 A9TRN4 A9RLF9 A9TG18 A9TTT0 A9TEF2 A9SUL8 A9SX87 A9SIX7 A9SGY8 A9TUP9 A9SL78 A9TG05 A9RJ98 A9T735 A9U3R4 A9TQS8 A9SA38 A9SVF8 A9SLS5 A9T0G4 A9S0R4 A9RSL3 A9U2X9 A9SLA6 A9TBX2 A9TQS1 A9S0Q2 A9RZD9 A9S775 Q4LEX0 A9U4S7 A9RYG5 A9TX47 A9RP60 A9SUJ9 …
ko01200 Carbon metabolism	108	171	771	2434	1.99	5.4497e-18	17.26	A9SX78 Q75WT7 A9TNH7 A9SDV9 A9SK06 A9TA54 A9SXT8 A9S1G3 A9TIY1 A9RZU6 A9T3P5 A9TWS3 A9TC13 A9RDK9 A9SZX5 A9RQ31 A9S4X3 A9TJK1 A9SE82 A9TV72 A9RBI7 A9RNQ2 A9RZZ9 A9SIW3 A9TKS3 A9RIS6 A9RY25 A9SFE9 Q00761 A9SQI1 A9TTX1 A9SHF4 P34923 A9TZU6 A9TZX1 A9SXY4 A9SF03 A9TI25 A9RCK8 A9TRN4 A9RWP4 A9S8R3 A9RZW6 A9TG18 A9S8S5 A9TTT0 A9TXJ4 A9TEF2 A9RPJ4 A9SUL8 A9SIX7 A9SWZ7 A9TUP9 A9TFZ3 A9RK35 A9RCL8 A9SL78 …
ko01130 Biosynthesis of antibiotics	140	250	771	2434	1.77	9.87899e-17	16.01	A9SX78 A9SDV9 A9S1G3 A9S5K4 A9SZ95 A9TI55 A9T3P5 A9TWS3 A9RQ31 A9TJK1 A9S3S9 A9TV72 A9RNQ2 A9TKS3 A9RIS6 A9SQI1 P34923 A9S286 A9TZU6 A9RKM4 A9RCK8 A9RLF9 A9TG18 A9S495 A9TTT0 A9SWS2 A9TEF2 A9SUL8 A9SIX7 A9SGY8 A9TUP9 A9RK35 A9RS79 A9SL78 A9TG05 A9RJ98 A9T735 A9T0D9 A9U3R4 A9TQS8 A9SA38 A9SVF8 A9RTV8 A9SLS5 A9RSL3 A9T1R2 A9U2X9 A9SLA6 A9TSL2 A9TBX2 A9TQS1 A9S0Q2 A9RZD9 A9SLE5 A9RYG5 A9RP60 A9SUJ9 …
ko01230 Biosynthesis of amino acids	79	136	771	2434	1.83	1.63368e-10	9.79	A9SX78 A9TNG9 A9T1E7 A9SKI1 A9SDV9 A9TIY1 A9RZU6 A9T432 A9RDK9 A9RQ31 A9RIX2 A9TJK1 A9RQV9 A9TWD3 A9TV72 A9TKS3 A9RIS6 A9RWS2 A9SQI1 A9TTX1 P34923 A9S286 A9TZX1 A9T9L2 A9SF03 A9RKM4 A9RCK8 A9S8R3 A9RZW6 A9RE17 A9RQX9 A9S8S5 A9S495 A9TTT0 A9TXJ4 A9TEF2 A9SUL8 A9SGY8 A9TUP9 A9RS79 A9SL78 A9SH82 A9TG05 A9RJ98 A9TUB6 A9SKA3 A9T735 A9U0A5 A9TGU1 A9T0D9 A9U3R4 A9TQS8 A0JC02 A9THQ4 A9RTV8 A9T5Z0 A9TUX8 …
ko00710 Carbon fixation in photosynthetic organisms	36	50	771	2434	2.27	2.08851e-08	7.68	Q75WT7 P34915 A9SK06 A9U3R4 A9RZU6 A9RDK9 A9S4X3 A9SLS5 A9RSL3 A9RZZ9 A9S0Q4 A9SQI1 A9TBX2 A9SHF4 A9S0Q2 P34923 A9RX76 A9SF03 A9SXY4 A9U222 A9TI25 A9RCK8 A9TRN4 A9RP60 A9S8R3 A9SUJ9 A9SKS8 A9TTT0 A9RPJ4 A9TEF2 A9SUL8 A9RCF4 A9RBL0 A9TCL7 A9TG05 A9T663
ko00620 Pyruvate metabolism	38	57	771	2434	2.1	1.79685e-07	6.75	A9SF88 A9SXT8 A9TJH9 A9TI55 A9SUG7 A9T3P5 A9TWS3 A9TC13 A9S4X3 A9U465 A9T5Z0 A9SLS5 A9T0G4 A9TV72 A9S0R4 A9RSL3 A9RZZ9 A9S0Q4 A9SLA6 A9RY25 Q00761 A9TBX2 A9TTX1 A9SHF4 A9TZX1 A9T358 A9TI25 A9S7U7 A9RJQ8 A9TG18 A9SSM2 A9RCF4 A9SIX7 A9RBL0 A9RCL8 A9SL78 A9TCR0 A9RJ98
ko00630 Glyoxylate and dicarboxylate metabolism	30	42	771	2434	2.25	5.73019e-07	6.24	A9SX78 A9TI25 Q75WT7 A9T735 P34915 A9RDR1 A9SST6 A9SRU3 A9S8S5 A9T3P5 A9RQ31 A9SLS5 A9TWD3 A9RXK5 A9RBI7 A9S0R4 A9RSL3 A9RZZ9 A9RNQ2 A9S0Q4 A9RK35 A9S280 A9TKS3 A9RCL8 A9RY25 A9TBX2 A9SHF4 A9TQS1 A9TCL7 A9U1M6
ko00030 Pentose phosphate pathway	36	55	771	2434	2.07	7.99697e-07	6.1	A9TUB6 A9SDV9 A9TA54 A9S1G3 A9U3R4 A9TQS8 A9SA38 A9SVF8 A9RZU6 A9TW16 A9U2X9 A9SFE9 A9SQI1 A9T794 A9S0Q2 A9S7W2 A9RX76 A9SF03 A9RCK8 A9RP60 A9SUJ9 A9SKS8 A9SCV7 A9SYA8 A9TEF2 A9T573 A9SUL8 A9THT8 A9T5H0 A9TLR4 A9SWZ7 A9TFZ3 A9TUP9 Q6RCS1 A9RZ40 A9T663
ko00010 Glycolysis / Gluconeogenesis	46	79	771	2434	1.84	2.00708e-06	5.7	A9TTU2 A9SDV9 A9SXT8 A9S1G3 A9U3R4 A9SZ95 A9TJH9 A9TI55 A9SVF8 A9RQG4 A9TWS3 A9TC13 A9TW16 A9RDK9 A9U465 A9T5Z0 A9U353 A9TV72 A9SLA6 A9RY25 A9SQI1 A9TTX1 A9SGH3 P34923 A9RZD9 A9S7W2 A9TZX1 A9RX76 A9RP60 A9S8R3 A9TG18 A9SZH7 A9SKS8 A9TTT0 A9T573 A9T5H0 A9THT8 A9SIX7 A9SCG3 A9TUP9 A9SL78 A9TG05 Q6RCS1 A9TCR0 A9RJ98 A9T663
ko00970 Aminoacyl-tRNA biosynthesis	22	29	771	2434	2.39	6.8589e-06	5.16	A9S8S1 A9SG46 A9SJ82 A9TB11 A9SRC9 A9T4K7 A9RRU6 A9RZT5 A9REV4 A9SYW3 A9TI29 A9SCS9 A9RFZ3 A9RBJ1 A9TWD9 A9S0A2 A9RTZ3 A9S3X4 A9RSP9 A9S048 A9T5K9 A9SEL3
ko00195 Photosynthesis	32	51	771	2434	1.98	1.39074e-05	4.86	A9TJ15 A9SRC8 A9SPD7 Q6YXN8 Q8MFA2 Q6YXR5 A9RT82 A9SX82 A9RUW2 Q9SXW9 Q6YXK2 Q6YXL3 A9RKV9 Q6YXN7 A9SL09 A9T949 A9TU20 P80658 Q6YXQ2 Q6YXN9 A9SX66 A9RY84 Q8MFA3 A9S4J0 A9TYF3 A9TWD4 Q6YXM8 A9RIB5 Q6YXN1 Q6YXK1 Q6YXK3 A9U1K9
ko00020 Citrate cycle (TCA cycle)	23	32	771	2434	2.27	1.5814e-05	4.8	A9SX78 A9TI25 A9TP02 A9RYG5 A9SXT8 A9TG18 A9TIY1 A9S8S5 A9TWS3 A9TC13 A9TJK1 A9SLS5 A9S3S9 A9SIX7 A9RSL3 A9RZZ9 A9S0Q4 A9TKS3 A9RY25 A9TBX2 A9SHF4 A9TBJ2 A9TZU6
ko00071 Fatty acid degradation	18	23	771	2434	2.47	3.53728e-05	4.45	A9RWP4 A9SGA5 A9SZH7 A9T3P5 A9RJ27 A9T939 A9TPY0 A9U3Q4 A9U465 A9TFX8 A9T6C1 A9SD50 A9SCG3 A9S8B1 A9RCL8 A9TF59 A9U0X8 A9S4H4
ko00280 Valine, leucine and isoleucine degradation	20	29	771	2434	2.18	0.00016747	3.78	A9T4J5 A9TAZ8 A9RWP4 A9T3P5 A9RNK1 A9RWB7 A9U465 A9SWS2 A9SZC8 A9SE82 A9SD50 A9SIW3 A9T1R2 A9TJ89 A9S8B1 A9RCL8 A9RS79 A9RY25 A9T6P4 A9S4F1
ko00480 Glutathione metabolism	24	39	771	2434	1.94	0.000349992	3.46	A9TA54 K9Y419 A9TIY1 A9SA38 A9SCV7 A9U3U7 A9SYA8 Q8GU36 A9SCV0 A9SG83 A9TJK1 A9T186 A9SSZ0 A9U0M4 A9SL94 A9SWZ7 A9TVV6 A9TFZ3 A9U2X9 A9SFE9 A9RU07 A9RTT8 A9RWV3 A9RZ40
ko00270 Cysteine and methionine metabolism	27	46	771	2434	1.85	0.000371204	3.43	A9RPK9 A9TI25 A9T4J5 A9U0A5 A9RKC6 A9SKI1 A9TJH4 A9TJH9 A9TI55 A9U3U7 A9TL88 A9SGZ1 A9RWB7 A9TXJ4 A9RPH2 A9SZC8 A9SLS5 A9RSL3 A9RZZ9 A9S0Q4 A9RS79 A9RWS2 A9TBX2 A9RU07 A9RTT8 A9SHF4 A9RT52
ko01210 2-Oxocarboxylic acid metabolism	18	28	771	2434	2.03	0.00134245	2.87	A9SX78 A9RKM4 A9T4J5 A9TGU1 A9SLE5 A9TIY1 A9S8S5 A0JC02 A9T432 A9RIX2 A9SZC8 A9TJK1 A9TKS3 A9RS79 A9RWH6 A9RPP7 A9TBJ2 A9S286
ko00196 Photosynthesis - antenna proteins	21	35	771	2434	1.89	0.00147812	2.83	A9RFL7 A9U3M1 A9T3X6 A9TV02 A9RJS3 A9SGM1 A9TB65 A9RT62 A9TJX6 A9S6S7 A9U226 A9T914 A9TKU6 A9T399 A9RU32 A9RNP2 P20866 A9T2F8 Q765P5 A9U5B1 A9TL35
ko01212 Fatty acid metabolism	22	38	771	2434	1.83	0.00200869	2.7	A9RWX6 A9S180 A9RWP4 A9S7D3 A9SGA5 A9RJQ8 A9T3P5 A9RJ27 A9T939 A9TPY0 A9U3Q4 A9TFX8 A9T6C1 A9SYG1 A9SD50 A9S8B1 A9RCL8 Q00761 A9TF59 A9U0X8 A9S4H4 A9T358
ko00680 Methane metabolism	23	42	771	2434	1.73	0.00388262	2.41	A9SKA3 A9T735 A9TNH7 A9SDV9 A9RP60 A9U3R4 A9SSV1 A9SKS8 A9RZW6 A9SZH7 A9RQ31 A9SAN7 A9SCG3 A9RNQ2 A9TUP9 A9RIS6 A9SQI1 A9TQS1 A9SGH3 A9SH82 A9RZD9 A9T663 A9RX76
ko03050 Proteasome	19	34	771	2434	1.76	0.00760835	2.12	A9S7P5 A9RDZ2 A9TFB1 A9RB85 A9TFP4 Q9LM05 A9TJJ6 A9REG6 A9TLU6 A9S9L3 A9S4T6 Q93YB3 A9SHI2 A9SDG8 A9S5I6 A9SF12 A9SAY6 A9SRU1 A9S4A7
ko00640 Propanoate metabolism	13	21	771	2434	1.95	0.0133975	1.87	A9SWS2 A9SE82 A9RWP4 A9SIW3 A9TJH9 A9T1R2 A9TI55 A9RJQ8 A9RCL8 A9RY25 Q00761 A9T3P5 A9T358
ko00260 Glycine, serine and threonine metabolism	16	29	771	2434	1.74	0.0187207	1.73	A9SKA3 A9T735 A9SKI1 A9SST6 A9SSV1 A9RZW6 A9RQ31 A9RWB7 A9RNQ2 A9RBI7 A9RIS6 A9RK35 A9RY25 A9TQS1 A9SH82 A9RQZ4
ko04146 Peroxisome	21	42	771	2434	1.58	0.0211063	1.68	A9RDR1 A9TIY1 A9SRU3 A9RJ27 A9T939 A9T6N6 A9U3Q4 A9TVM1 A9TFX8 A9TJK1 A9TV75 A9T6C1 A9SD50 A9RNQ2 A9S8B1 A9TF59 A9SLB5 A9U1M6 A9TMB2 A9U0X8 A9S4H4
ko05134 Legionellosis	19	37	771	2434	1.62	0.0219652	1.66	A9SMJ7 A9RGD1 A9SLS3 A9TRB0 A9RFC9 A9SJB4 A9SXF9 A9SFZ8 A9SA04 A9SNF1 A9T8D1 A9SNW6 A9TBY9 A9SSY8 A9T251 A9T682 A9SA16 A9TYY1 A9RWY6
