# Supplementary material for: Proteome-wide identification of lysine 2-hydroxyisobutyrylation reveals conserved and novel histone modifications in Physcomitrella patens
Source: Sci Rep. 2017 Nov 14;7:15553. doi: 10.1038/s41598-017-15854-z (PMC5686104; doi:10.1038/s41598-017-15854-z)
Supplement: Supplementary file 7 — Table S6 [file 41598_2017_15854_MOESM7_ESM.xls]

## Sheet: ident
Domain Description	Mapping	Background	All Mapping	All Backgroud	Fold enrichment	Fisher' exact test p value	-log10(P value)	Related Protein
Thioredoxin-like fold	89	205	2431	15182	2.71	1e-100	100	A9S454 A9S574 A9SR27 A9S689 A9U4Y2 A9SVS0 A9SJ91 A9THT9 A9U3P6 A9SNP1 A9SNN4 A9RJE6 A9SSZ0 A9ST39 A9TU36 A9TWI8 A9RJT6 A9RWY6 A9RGR3 A9T3Z2 A9RSP0 A9RJ06 A9SYF7 A9RIP1 A9U207 A9SJH2 A9TNP6 A9SHG5 A9SG83 A9S1V6 A9RVC0 A9TLB0 A9SUW3 A9RSQ8 A9RV67 A9RYL7 A9TNA1 A9SIY9 A9TTU1 Q8LSK3 A9SEV6 A9TC27 A9S298 A9RFC2 K9Y419 A9RBF7 A9SXF9 A9TBY1 A9S0X9 A9TTI8 A9TKI1 A9S6X8 A9U1M5 A9SCV0 Q8L5D4 A9SGQ1 A9SCL1 …
Thioredoxin domain	47	81	2431	15182	3.62	5.0706e-17	16.29	Q8LSK3 A9TTU1 A9SR27 A9SEV6 A9S689 A9RFC2 A9S298 A9TC27 A9U4Y2 A9TBY1 A9S0X9 A9TKI1 A9TTI8 A9THT9 A9U1M5 A9S6X8 A9SNP1 Q8L5D4 A9SCL1 A9SGQ1 A9SMK5 A9SVV9 A9TNJ0 A9RWK3 A9ST39 A9RZ34 A9SGV8 A9U311 A9RGR3 Q8LSK4 A9RW02 A9RJ06 A9RR41 A9TQ07 A9SXM8 A9TTU3 A9SJH2 A9TUM8 A9SHG5 A9TNP6 A9RQ57 A9RVC0 A9RB37 A9SUW3 A9RV67 A9TNA1 A9SIY9
NAD(P)-binding domain	151	392	2431	15182	2.41	4.74842e-13	12.32	A9RPK9 A9SWH3 A9S4A9 A9SK06 A9TBA1 A9TI55 A9TQQ1 A9T9B5 A9RV90 A9SEW4 A9T6K3 A9U404 A9TM50 A9T463 A9TV50 A9SH94 A9S3S9 A9SNN0 A9RIS6 P34923 A9U3Q9 A9SXY4 A9S4C2 A9SXW5 A9SKF1 A9S495 A9SVW7 A9TGX1 A9SM67 A9T5D5 A9RHY9 A9U1X9 A9SPR0 A9U0T8 A9RUS0 A9SPM8 A9T0D9 A9SA38 A9RF95 A9S5J4 A9U188 A9SFE8 A9RZ30 A9SLS5 A9SGC7 A9TL14 A9RSL3 A9U2X9 A9TSL2 A9TBX2 A9S7D7 A9S3C8 A9TR20 A9STK4 A9SKH8 A9RYG5 A9SXK7 …
GroEL-like equatorial domain	20	24	2431	15182	5.2	1.34478e-11	10.87	A9SYM5 A9TTY8 A9ST99 A9RKJ5 A9RUB6 A9SSR9 A9SZE5 A9T431 A9S0G1 A9RLL2 A9T1C2 A9TJ27 A9U1I5 A9TC24 A9SN53 A9S6X6 A9TNZ2 A9TYY1 A9S8Q9 A9TSP4
GroEL-like apical domain	21	28	2431	15182	4.68	9.54781e-11	10.02	A9SYM5 A9TTY8 A9RSW1 A9ST99 A9RKJ5 A9RUB6 A9SSR9 A9SZE5 A9T431 A9S0G1 A9RLL2 A9T1C2 A9TJ27 A9U1I5 A9TC24 A9SN53 A9S6X6 A9TNZ2 A9TYY1 A9S8Q9 A9TSP4
Aldolase-type TIM barrel	50	128	2431	15182	2.44	8.76578e-10	9.06	A9TUB6 A9STZ1 A9U2X5 A9U3R4 A9RBD6 A9TQS8 A9RZU6 A9S2M5 A9SR13 A9T4D5 A9TUX8 A9S280 A9TUL6 A9SQI1 A9TGK4 A9S5N9 A9S0Q2 A9RDV0 A9RJ44 A9RSH8 A9RX76 A9T9B8 A9RZK9 A9RCK8 A9RB04 A9T3H9 A9RL36 A9SKS8 A9S0U7 A9SRU3 A9RJP2 A9TWQ5 A9S495 A9TTT0 A9TA68 A9S2A3 A9SQ21 A9T9M7 A9RP12 A9SM67 A9TN21 A9U686 A9SGY8 A9SYE4 A9TE45 A9TZ25 A9TE53 A9SAR2 A9T663 A9TIX8
TCP-1-like chaperonin intermediate domain	14	17	2431	15182	5.14	5.52938e-08	7.26	A9TC24 A9SYM5 A9SN53 A9TTY8 A9RSW1 A9ST99 A9RUB6 A9SZE5 A9T431 A9S0G1 A9S8Q9 A9TSP4 A9TJ27 A9U1I5
Rossmann-like alpha/beta/alpha sandwich fold	38	98	2431	15182	2.42	1.49674e-07	6.82	A9TVL3 A9SJ82 A9SRC9 A9TV33 A9U136 A9RRU6 A9SYW3 A9SXI0 Q8L5D4 A9S0A2 A9SNL4 A9RKG5 A9S2J6 A9T1D9 Q8L5D0 A9S8X8 A9RDE3 A9RGB9 A9SZ36 A9SG46 A9TB11 A9T645 A9RGM9 A9U0C0 A9RL78 A9TX31 A9RQM2 A9RZT5 A9REV4 A9SCS9 A9RBJ1 A9TSA6 A9S3X4 A9RSP9 A9TCZ3 A9RBB5 A9TWP8 A9SEL3
Mog1/PsbP, alpha/beta/alpha sandwich	13	16	2431	15182	5.07	2.66342e-07	6.57	A9TE55 A9S7Q2 A9SKP1 A9SG93 A9S9W5 A9RUW2 A9T9V8 A9TGW8 A9SY12 A9SBL7 A9RIB5 A9RVK3 A9RK31
Chlorophyll a/b binding protein domain	31	74	2431	15182	2.62	3.68341e-07	6.43	A9TJ15 A9RFL7 A9RVL6 A9U3M1 A9T3X6 A9TV02 A9TN65 A9TAX2 A9RJS3 A9SGM1 A9RR33 A9TB65 A9TJX6 A9RT62 A9TED6 A9S6S7 A9U226 A9T914 A9T399 A9TKU6 A9RQR2 A9RNP2 A9RU32 A9SNV6 P20866 Q765P5 A9T2F8 A9TVK0 A9SHE3 A9U5B1 A9TL35
6-phosphogluconate dehydrogenase C-terminal domain-like	19	34	2431	15182	3.49	7.35494e-07	6.13	A9RHR4 A9SA83 A9SXW5 A9SGA5 A9T0D9 A9TQQ1 A9S5J4 A9SCV7 A9TVD5 A9TPY0 A9RJ32 A9TGX1 A9SWZ7 A9U2X9 A9SYE4 A9S8A1 A9SNV3 A9U1X9 A9RZ40
ClpP/crotonase-like domain	24	51	2431	15182	2.94	9.02614e-07	6.04	A9TZR6 A9SPS4 A9TAZ8 A9RS00 A9TVY1 A9TF07 A9SGA5 A9T6I1 A9RJQ8 A9TBN7 A9TPY0 A9SI89 A9SG20 A9TBR6 A9RRB0 A9RE44 A9SE82 A9THW1 A9SIW3 Q00761 A9TB26 A9T358 A9T6M9 A9S4F1
Aminoacyl-tRNA synthetase, class II	15	23	2431	15182	4.07	1.35358e-06	5.87	A9S8S1 A9TS89 A9RTZ3 A9TXE7 A9TQ78 A9TH40 A9U0U2 A9U0D5 A9SRN4 A9S048 A9TI29 A9TSY1 A9SZV3 A9T5K9 A9RFZ3
Rhodanese-like domain	17	29	2431	15182	3.66	1.47661e-06	5.83	A9SZ80 A9RKM5 A9SUK7 A9SIV6 A9SIC2 A9TJL4 A9SGZ1 A9SE22 A9SC57 A9T240 A9SZ30 A9SF85 A9TL15 A9T425 A9RQ16 A9SMG0 A9TW76
Nucleophile aminohydrolases, N-terminal	26	60	2431	15182	2.71	1.87118e-06	5.73	A9S7P5 A9RDB3 A9TFP4 A9SPF1 A9SCK2 A9U136 A9SVZ6 A9T0H6 A9S0L2 A9REG6 A9TLC6 A9TLU6 A9TB62 A9S5N6 A9TB10 Q93YB3 A9SM67 A9S713 A9U3F0 A9S280 A9SWP3 A9TE45 A9RC85 A9SF12 A9TWP8 A9SAY6
Glutathione S-transferase, C-terminal	17	30	2431	15182	3.54	2.69396e-06	5.57	A9S454 A9S574 A9RSP0 A9TX47 A9SXF9 A9SJ91 A9SG83 A9SIY1 A9SCV0 K9Y428 A9RXB3 A9T682 A9TVV6 A9S3X4 A9RSQ8 A9RWY6 A9S8X8
GroES-like	22	47	2431	15182	2.92	3.22497e-06	5.49	A9S021 A9RGM6 A9S4C2 A9SMM2 A9SWH3 A9S4A9 A9SZH7 A9TW89 A9TN09 A9RJ48 A9TRS0 A9RYI0 A9RZ30 A9TL14 A9SCG3 A9T5D5 A9U501 A9SJC9 A9TQB7 A9S3C8 A9U0T9 A9T2E1
Nucleic acid-binding, OB-fold	35	97	2431	15182	2.25	3.39441e-06	5.47	A9S8S1 A9S3L0 A9T3D3 A9T9Z2 A9SRC9 A9RV22 A9S6F7 A9TST7 A9TI29 A9SQ74 A9SCW0 A9RZ45 A9RTZ3 A9RXD9 P60407 A9SG13 A9SRN4 A9TWI9 A9TS89 A9SKG0 A9RQK1 A9TTA1 A9TN20 A9RL19 A9S8D1 A9SZV3 A9RZ32 A9RWH7 A9SK20 A9T5G0 A9S1L9 A9S5H7 A9SB19 A9SWM5 A9RPN7
Heat shock protein 70kD, C-terminal domain	15	25	2431	15182	3.75	5.36509e-06	5.27	A9T8F3 A9TRK2 A9T8E8 A9TWR9 A9T7Y9 A9T251 A9RCV9 A9S0A3 A9ST56 A9RFC9 A9SDD3 A9SA40 A9SNF1 A9S113 A9RND6
Proteasome component (PCI) domain	17	32	2431	15182	3.32	8.07462e-06	5.09	A9RX88 A9RB85 A9RFE0 A9SVE8 A9SCD5 A9S9L3 A9SAG5 A9SFU3 A9SDG3 A9RFG7 A9S997 A9SX33 A9TH34 A9SV28 A9SEF8 A9RVN7 A9RF12
Peptidase C1A, papain C-terminal	10	12	2431	15182	5.2	9.41654e-06	5.03	A9S9A1 A9SHG3 A9TQ45 A9RGB1 A9TBP2 A9TTL3 A9TQW9 A9S553 A9S6L4 A9RNZ6
Heat shock protein 70kD, peptide-binding domain	15	26	2431	15182	3.6	9.91144e-06	5	A9T8F3 A9TRK2 A9T8E8 A9TWR9 A9T7Y9 A9T251 A9RCV9 A9S0A3 A9ST56 A9RFC9 A9SDD3 A9SA40 A9SNF1 A9S113 A9RND6
6-phosphogluconate dehydrogenase, domain 2	14	23	2431	15182	3.8	1.02311e-05	4.99	A9RJ32 A9TGX1 A9RHR4 A9SA83 A9SWZ7 A9SGA5 A9SYE4 A9U2X9 A9TQQ1 A9SCV7 A9SNV3 A9U1X9 A9TPY0 A9RZ40
Glutathione S-transferase, C-terminal-like	26	66	2431	15182	2.46	1.41635e-05	4.85	A9S454 A9S574 A9RSP0 A9TX47 K9Y419 A9SVT2 A9SXF9 A9RIP1 A9SJ91 A9T0G3 A9SG83 A9SIY1 A9SCV0 A9SCW0 K9Y428 A9RJE6 A9SSZ0 A9RXB3 A9T682 A9TVV6 A9S3X4 A9RSQ8 A9TN86 A9TWK9 A9S8X8 A9RWY6
Pyridoxal phosphate-dependent transferase, major region, subdomain 1	33	95	2431	15182	2.17	1.66838e-05	4.78	A9T735 A9SDK9 A9TW32 A9TNZ8 A9SBL0 A9RQ31 A9RWB7 A9SUK3 A9RZ64 A9RFW9 A9RXP9 A9RNQ2 A9T1Q4 A9TX48 A9TQS1 A9TY57 A9RL92 A9S775 A9TG09 A9T4W7 A9TEP5 A9SBK7 A9T6Y6 A9U4V4 A9RLL9 A9SC63 A9S7G9 A9SVW8 A9TZ98 A9RHM8 A9SXD7 A9SH82 A9S0J8
