# Supplementary material for: Proteome-wide identification of lysine 2-hydroxyisobutyrylation reveals conserved and novel histone modifications in Physcomitrella patens
Source: Sci Rep. 2017 Nov 14;7:15553. doi: 10.1038/s41598-017-15854-z (PMC5686104; doi:10.1038/s41598-017-15854-z)
Supplement: Supplementary file 8 — Table S7 [file 41598_2017_15854_MOESM8_ESM.xls]

## Sheet: Sheet1
Protein accession	Position	Amino acid	Protein description	Gene name	Score	Modified sequence	Sequence coverage	Mass error [ppm]	Charge	Localization probability
A9RX26	137	K	Histone H1 linker	HON1503	65.842	NSFK(1)LSDELK	0.0377	-0.087561	2	1
A9S826	43	K	Histone H2A	HTA1511	60.508	AGK(1)YAER	0.05	0.2151	2	1
A9STN0	22	K	Histone H2A	HTA1504	67.879	SAK(1)AGLQFPVGR	0.2027	-0.28217	2	1
A9STN0	136	K	Histone H2A	HTA1504	78.674	KTAGGTGTEKPAK(0.003)PEK(0.997)EK		-0.72168	4	0.997399
A9TYS8	104	K	Histone H2A	HTA1506	55.302	GDEELDTLIK(1)GTIAGGGVIPHIHK	0.1875	-1.2838	4	1
A9TL67	41	K	Histone H2B	HTB1508.2	105.14	K(1)SVETYK	0.5414	0.33137	2	1
A9TL67	47	K	Histone H2B	HTB1508.2	49.632	SVETYK(1)IYIYK		0.011998	2	1
A9TL67	55	K	Histone H2B	HTB1508.2	198.87	VLK(1)QVHPDTGISSK		0.61084	2	1
A9TL67	66	K	Histone H2B	HTB1508.2	87.196	QVHPDTGISSK(1)AMGIMNSFINDIFEK		2.0312	3	1
A9TL67	94	K	Histone H2B	HTB1508.2	104.43	YNK(1)KPTITSR		0.24171	2	0.999992
A9TL67	117	K	Histone H2B	HTB1508.2	112.67	LILPGELAK(1)HAVSEGTK		-0.27183	3	1
A9TL67	125	K	Histone H2B	HTB1508.2	205.31	HAVSEGTK(1)AVTK		0.93516	3	1
A9U534	115	K	Histone H3	HTR1516	99.539	VTIMPK(1)DLQLAR	0.0938	0.2402	2	1
A9RDR6	24	K	Histone H3	HTR1512	110.12	QLATK(1)AAR	0.3088	0.59301	2	1
A9RDR6	37	K	Histone H3	HTR1512	87.719	SAPTTGGVK(0.846)K(0.154)PHR		0.10529	2	0.846072
A9RDR6	57	K	Histone H3	HTR1512	146.16	YQK(1)STELLIR		0.2633	2	1
A9RDR6	80	K	Histone H3	HTR1512	111.86	EIAQDFK(1)TDLR		0.0082851	2	1
A9TW56	32	K	Histone H4	HFO1512	117.79	DNIQGITK(1)PAIR	0.2621	1.2792	2	1
A9TW56	80	K	Histone H4	HFO1512	103.76	RK(1)TVTAMDVVYALK		1.0858	3	1
A9TW56	92	K	Histone H4	HFO1512	138.42	TVTAMDVVYALK(1)R		-0.68212	3	1
